# Supplementary material for: A global phylogeny of butterflies reveals their evolutionary history, ancestral hosts and biogeographic origins
Source: Nat Ecol Evol. 2023 May 15;7(6):903–13. doi: 10.1038/s41559-023-02041-9 (PMC10250192; doi:10.1038/s41559-023-02041-9)
Supplement: Supplementary file 3 — Supplementary Tables 1–52. [file 41559_2023_2041_MOESM3_ESM.xlsx]

## Sheet: S1
Table S1. Specimen information for samples included in this study. Family-group taxonomy is accurate as of March 2021. I/O = Ingroup (I) or Outgroup (O); DNA = concentration in ng/µl; ABRI = African Butterfly Research Institute, Kenya; ACG = Area de Conservación Guanacaste, Costa Rica; ANIC = Australian National Insect Collection; AWC = Andrew D. Warren Collection, Gainesille, FL, USA; CCNY = Cit…
I/O	Family	Subfamily	Tribe	Genus	Species	Subspecies	Locality	Voucher Institution	Specimen ID	Bnet UI	BioProject	BioSample	DNA	Loci	bp	TaxID NCBI	Run Accession	Source	Data type
I	Pieridae	Coliadinae		Abaeis	nicippe		USA: TX, Live Oak Country	CCNY	EB-19-X001	BN007033	PRJNA714105	SAMN18673548	21.7	361	144833	NCBI:txid72259		This study	Genomic
I	Hesperiidae	Tagiadinae	Tagiadini	Abantis	ja	usheri	Liberia: Mount Jideh, Putu Range	ZFMK	BN-SZS-00388	BN000074	PRJNA714105	SAMN18673868	12.4	376	149383			This study	Genomic
I	Hesperiidae	Tagiadinae	Tagiadini	Abantis	tettensis		Uganda: Northern, Labwor Hills Abim	ABRI	KA-18-030-ABRI	BN006067	PRJNA714105	SAMN18673365	7.78	292	109625			This study	Genomic
I	Riodinidae	Nemeobiinae	Nemeobiini	Abisara	bifasciata		Myanmar	[Not specified]	SRR10158560		PRJNA549759	SAMN12776983		306	100651	NCBI:txid2614024	SRR10158560	Zhang et al. 2019, ZooTaxa Riodinidae	Genomic
I	Riodinidae	Nemeobiinae	Nemeobiini	Abisara	burnii		Taiwan: Taoyuan County, Renai, Huisun	CCNY	FH-18-Z005	BN006857	PRJNA714105	SAMN18673575	15.2	372	149473	NCBI:txid1704318		This study	Genomic
I	Riodinidae	Nemeobiinae	Nemeobiini	Abisara	geza		Indonesia: Bali, Bedugul	CJMC	CJM-15-244		PRJNA714105	SAMN18673734		310	120330	NCBI:txid1704309		This study	Genomic
I	Riodinidae	Nemeobiinae	Nemeobiini	Abisara	kausambi	kausambi	Malaysia: Kuala Lumpur, Forest Research Institute of Malaysia, Kepong	MCZ	MWT-93-A049	BN004073	PRJNA714105	SAMN18674177	41.6	358	148390	NCBI:txid1401838		This study	Genomic
I	Hesperiidae	Tagiadinae	Tagiadini	Abraximorpha	davidii	davidii	Laos: Lak Sao	UMUT	MY-2016-HES-74	BN000078	PRJNA714105	SAMN18587911	93.2	379	153680	NCBI:txid425081		This study	Genomic
I	Nymphalidae	Limenitidinae	Adoliadini	Abrota	ganga	ganga	Vietnam: Yên Bái, Mù Cang Chải District	CCNY	VN-16-D136	BN001395	PRJNA714105	SAMN18673664	66.2	366	151622	NCBI:txid1417361		This study	Genomic
I	Hesperiidae	Hesperiinae	Astictopterini	Acada	biseriata		Zambia: Copperbelt	CSIC-UPF	Rvcoll11K214	BN000079	PRJNA714105	SAMN18673767	15.7	375	152678			This study	Genomic
I	Hesperiidae	Pyrginae	Achlyodini	Achlyodes	busirus		Ecuador: El Oro	MGCL	LEP41861	BN000081	PRJNA714105	SAMN18587461	33.2	377	153326	NCBI:txid354749		This study	Genomic
I	Hesperiidae	Hesperiinae	Astictopterini	Acleros	leucopyga		Madagascar: Fianarantsoa, Ranomafana National Park	ABRI	KA-18-131-ABRI	BN006070	PRJNA714105	SAMN18673354	30.8	368	149852	NCBI:txid674924		This study	Genomic
I	Hesperiidae	Hesperiinae	Astictopterini	Acleros	ploetzi		Kenya: Rift Valley, Kapenguria, N of Chepareria, Komono Hill at Lounon	MCZ	ME-12-C975		PRJNA714105	SAMN18673956		371	150001			This study	Genomic
I	Nymphalidae	Heliconiinae	Acraeini	Acraea	abana		Ecuador: Zamora-Chinchipe, Bombuscara	MCZ	RV-04-D394	BN001392	PRJNA714105	SAMN18674220	42.2	375	151306			This study	Genomic
I	Nymphalidae	Heliconiinae	Acraeini	Acraea	horta		South Africa: Western Cape, Capetown, Kirstenbosch	MCZ	NP-99-T458	BN001417	PRJNA714105	SAMN18674195	59.2	385	158081			This study	Genomic
I	Nymphalidae	Heliconiinae	Acraeini	Acraea	neleus		Ecuador: Zamora-Chinchipe, Bombuscara	MCZ	RV-04-D320	BN002905	PRJNA714105	SAMN18674219	33.4	379	153196	NCBI:txid502012		This study	Genomic
I	Nymphalidae	Heliconiinae	Acraeini	Acraea	tenebrosa		Ecuador: Zamora-Chinchipe, Parque Nacional Podocarpos	MGCL	LEP16917		PRJNA714105	SAMN18587638		349	137995	NCBI:txid502014		This study	Genomic
I	Lycaenidae	Theclinae	Luciini	Acrodipsas	myrmecophila		Australia: NSW, Mt. Ramornie	MCZ	KD-93-B077	BN003930	PRJNA714105	SAMN18674134	22.4	356	147408	NCBI:txid191968		This study	Genomic
I	Nymphalidae	Satyrinae	Satyrini	Acrophtalmia	artemis		Philippines: Luzon, Aurora, Davil-Davilan Barangay	CCNY	DL-10-Z154	BN004127	PRJNA714105	SAMN18673689	10.2	374	153150			This study	Genomic
I	Nymphalidae	Satyrinae	Satyrini	Acrophtalmia	leuce	banggaaiensis	Indonesia: Central Sulawesi, Peleng	CCNY	EI-16-D251	BN001447	PRJNA714105	SAMN18673560	4.96	372	152764	NCBI:txid669577		This study	Genomic
I	Nymphalidae	Satyrinae	Satyrini	Acropolis	thalia		China: Zhejiang, Qingyuan County	SCAUB	BN014	BN006395	PRJNA714105	SAMN18587784	61	374	151714			This study	Genomic
O	Saturniidae	Saturniinae		Actias	luna		USA	[Not specified]	SRR3720620		PRJNA320272	SAMN04966387		195	78335	NCBI:txid63976	SRR3720620	Iridian Genomes	Genomic
I	Lycaenidae	Theclinae	Catapaecilmatini	Acupicta	bubases		Indonesia: Sulawesi, Central Sulawesi, Palu	MGCL	LEP78393	BN006891	PRJNA714105	SAMN18587247	9.64	355	135913			This study	Genomic
I	Lycaenidae	Polyommatinae	Polyommatini	Acytolepis	puspa	lambi	Thailand: Chiang Mai, Doi Inthanon National Park	MCZ	DL-01-N115	BN004002	PRJNA714105	SAMN18674094	89	372	152160	NCBI:txid559140		This study	Genomic
I	Nymphalidae	Limenitidinae	Limenitidini	Adelpha	mesentina		Brazil: Rondonia, Amazônia, Ilha do Búfalo	CLDZ	LEP53275	BN002935	PRJNA714105	SAMN18587558	94.4	367	149997	NCBI:txid574366		This study	Genomic
I	Hesperiidae	Hesperiinae	Hesperiini	Adlerodea	petrovna		Costa Rica: Baredia	MGCL	LEP61354	BN003771	PRJNA714105	SAMN18587227	10.4	362	145865			This study	Genomic
I	Hesperiidae	Hesperiinae	Hesperiini	Adopaeoides	prittwitzi		Mexico: Michoacán, UNAM-Moralia	MGCL	LEP47546	BN000087	PRJNA714105	SAMN18587504	29.4	372	151712			This study	Genomic
I	Nymphalidae	Satyrinae	Amathusiini	Aemona	amathusia	oberthueri	China: Guangdong, Shaoguan, Nanling	CCNY	FH-17-T108	BN004527	PRJNA714105	SAMN18673570	97.2	380	156466			This study	Genomic
I	Nymphalidae	Danainae	Ithomiini	Aeria	eurimedia	agna	Costa Rica	MGCL	LEP28866	BN001452	PRJNA714105	SAMN18587338	70.2	378	156768	NCBI:txid344619		This study	Genomic
I	Hesperiidae	Hesperiinae	Aeromachini	Aeromachus	stigmata		Myanmar: Shan State, Kalaw Reservoir	[Not specified]	SRR7174424		PRJNA464409	SAMN09208568		269	86443	NCBI:txid1678239	SRR7174424	Li et al. 2019, PNAS	Genomic
I	Nymphalidae	Satyrinae	Dirini	Aeropetes	tulbaghia		Mozambique: Sofala, Mt. Gorongosa	MCZ	AJG-07-N837		PRJNA714105	SAMN18673883		367	151123	NCBI:txid366011		This study	Genomic
I	Hesperiidae	Pyrginae	Achlyodini	Aethilla	lavochrea		Costa Rica: Guanacaste	AWC	522	BN000091	PRJNA714105	SAMN18673450	23.6	375	152918	NCBI:txid509293		This study	Genomic
I	Lycaenidae	Poritiinae	Epitolini	Aethiopana	honorius		Liberia: East Nimba Nature Reserve, Radio Masts, Nimba Mountains	ZFMK	BN-SZS-00175	BN000907	PRJNA714105	SAMN18673843	83.2	352	142788	NCBI:txid1610653		This study	Genomic
I	Lycaenidae	Polyommatinae	Polyommatini	Afarsia	morgiana		Iran: Esfahan Province, Fereydun-Shahr	CCNY	VL-18-L006	BN005608	PRJNA714105	SAMN18673658	25.2	369	148441	NCBI:txid282006		This study	Genomic
I	Pieridae	Pierinae	Teracolini	Afrodryas	leda		Kenya: Eastern, Makueni, Kibwezi	MCZ	SC-01-T419	BN003854	PRJNA714105	SAMN18674238	52.6	367	149359	NCBI:txid943667		This study	Genomic
I	Hesperiidae	Pyrrhopyginae	Passovini	Agara	belti		Costa Rica: Alajuela, ACG, Sector Rincon Rain Forest, Sendero Albergue Crater	[Not specified]	SRR9330668		PRJNA532323	SAMN11893041		375	151655	NCBI:txid2585973	SRR9330668	Zhang et al. 2019, ProcB Skipper	Genomic
I	Hesperiidae	Pyrrhopyginae	Passovini	Agara	michaeli		Costa Rica: Alajuela, ACG, Sector San Cristobal, Sendero Carmona	[Not specified]	SRR9330717		PRJNA532323	SAMN11893042		370	152245	NCBI:txid2585977	SRR9330717	Zhang et al. 2019, ProcB Skipper	Genomic
I	Nymphalidae	Charaxinae	Prothoini	Agatasa	calydonia		Malaysia: Perak, Tapah Hill	MGCL	LEP48093	BN001455	PRJNA714105	SAMN18587300	16.2	374	154797	NCBI:txid513111		This study	Genomic
I	Hesperiidae	Hesperiinae	Megathymini	Agathymus	aryxna		USA: AZ, Huachuca Mts. Coronado National Forest, Sunnyside Canyon	MGCL	LEP40123	BN000092	PRJNA714105	SAMN18587435	75.2	370	152323			This study	Genomic
I	Hesperiidae	Hesperiinae	Megathymini	Agathymus	mariae		USA: NM, Eddy Co., Lincoln National Forest	[Not specified]	SRR7174357		PRJNA464409	SAMN09208606		368	149997	NCBI:txid509294	SRR7174357	Li et al. 2019, PNAS	Genomic
I	Nymphalidae	Nymphalinae	Nymphalini	Aglais	io		Japan: Yamanashi, Koshu-shi	UMUT	MS-2016-031	BN001835	PRJNA714105	SAMN18587843	36.4	382	157135	NCBI:txid171585		This study	Genomic
I	Nymphalidae	Nymphalinae	Nymphalini	Aglais	urticae	urticae	Kazakhstan: Almaty, Ile-Altav National Park	MGCL	LEP35846	BN002940	PRJNA714105	SAMN18587390	63.8	370	153785	NCBI:txid111881		This study	Genomic
I	Nymphalidae	Heliconiinae	Heliconiini	Agraulis	vanillae		Costa Rica	MGCL	LEP28865	BN001457	PRJNA714105	SAMN18587337	26.2	387	158388	NCBI:txid40039		This study	Genomic
I	Lycaenidae	Polyommatinae	Polyommatini	Agriades	optilete	daisetsuzana	Japan: Hokkaido, Mt. Akadake, Kamikawa-cho, Kamikawa-gun	UMUT	MY-2016-055	BN000912	PRJNA714105	SAMN18587869	86.2	375	151173	NCBI:txid596771		This study	Genomic
I	Hesperiidae	Eudaminae	Eudamini	Aguna	asander		Costa Rica: Guanacaste, ACG	AWC	140	BN000095	PRJNA714105	SAMN18673393	18.4	377	153966	NCBI:txid354758		This study	Genomic
I	Hesperiidae	Eudaminae	Eudamini	Aguna	claxon		Mexico: San Luis Potosi, El Salto Falls, Sierra Madre O.	[Not specified]	SRR7174415		PRJNA464409	SAMN09208442		269	89307	NCBI:txid1005070	SRR7174415	Li et al. 2019, PNAS	Genomic
I	Hesperiidae	Eudaminae	Eudamini	Aguna	metophis		Brazil: Rio de Janeiro, Guapimirim	[Not specified]	SRR7174413		PRJNA464409	SAMN09208440		334	123515	NCBI:txid705134	SRR7174413	Li et al. 2019, PNAS	Genomic
I	Lycaenidae	Theclinae	Cheritrini	Ahmetia	achaja	achaja	Thailand: Phrae, Mae Song, Song District	YIC	YI-17-V056	BN005208	PRJNA714105	SAMN18674264	3.2	376	153493			This study	Genomic
I	Hesperiidae	Hesperiinae	Hesperiini	Aides	duma	argyrina	Ecuador: Napo, Tena	MGCL	LEP59327	BN003418	PRJNA714105	SAMN18587107	96.8	375	152234	NCBI:txid1908707		This study	Genomic
I	Lycaenidae	Poritiinae	Pentilini	Alaena	amazoula	amazoula	South Africa: Buumba Cloudlands	MCZ	AH-95-Y843	BN003957	PRJNA714105	SAMN18674071	87	299	123366	NCBI:txid1610656		This study	Genomic
I	Hesperiidae	Tagiadinae	Celaenorrhinini	Alenia	namaqua		South Africa	MCZ	AAM-98-V084	BN000096	PRJNA714105	SAMN18673876	8.52	371	151697	NCBI:txid509329		This study	Genomic
I	Nymphalidae	Heliconiinae	Vagrantini	Algia	satyrina	sibylla	Indonesia: Central Sulawesi, Peleng	CCNY	HD-17-Q351	BN004660	PRJNA714105	SAMN18673624	99.6	367	152367			This study	Genomic
I	Nymphalidae	Satyrinae	Amathusiini	Allaemona	prasopsuki		Myanmar: Kachin	CCNY	YI-18-U321	BN005475	PRJNA714105	SAMN18673684	73.2	312	116995			This study	Genomic
I	Papilionidae	Parnassiinae	Zerynthiini	Allancastria	cerisyi		Romania: Constanta, Canarua Fetei, southern Dobrogea	MCZ	RV-07-D031		PRJNA714105	SAMN18674038		377	154735			This study	Genomic
I	Hesperiidae	Coeliadinae		Allora	major	major	Indonesia: Maluku, Kei Kecil	CCNY	EI-16-D306	BN000097	PRJNA714105	SAMN18673701	22.6	363	148244	NCBI:txid1674946		This study	Genomic
I	Lycaenidae	Theclinae	Eumaeini	Allosmaitia	myrtusa		Peru: Loreto, Road Iquitos-Nauta, Loreto	MCZ	TQ-05-G893	BN003954	PRJNA714105	SAMN18315679	33	354	140516			This study	Genomic
I	Lycaenidae	Miletinae	Miletini	Allotinus	fallax	fallax	Philippines: Quezon, Alabat, Mt. Camagong, Bacong Barangay	MCZ	DL-07-B139	BN003888	PRJNA714105	SAMN18674109	45.4	368	148956	NCBI:txid1610596		This study	Genomic
I	Lycaenidae	Miletinae	Miletini	Allotinus	unicolor		Malaysia: Terrangganu, Lake Kenyir	MCZ	DL-09-X161		PRJNA714105	SAMN18673931		354	144784	NCBI:txid1596008		This study	Genomic
I	Lycaenidae	Aphnaeinae		Aloeides	pierus		South Africa: Western Cape, Karoo National Park	MCZ	ZAK-10-N026	BN003911	PRJNA714105	SAMN18674262	46.8	369	151998	NCBI:txid140321		This study	Genomic
I	Lycaenidae	Polyommatinae	Polyommatini	Alpherakya	sarta		China: Xinjiang, Uyghur Autonomous Region	MCZ	VL-02-X098	BN004021	PRJNA714105	SAMN18674053	47.6	375	152165	NCBI:txid596738		This study	Genomic
I	Nymphalidae	Satyrinae	Satyrini	Altiapa	decolor		Papua New Guinea: New Guinea, Morobe, Aseki	CJMC	CJM-19-2854	BN006859	PRJNA714105	SAMN18673735	4.27	370	148426	NCBI:txid554495		This study	Genomic
I	Nymphalidae	Satyrinae	Satyrini	Altopedaliodes	tena	tena	Ecuador: Imbabura, Laguna Grande de Mojanda, Otavalo	MCZ	RV-04-I402	BN004355	PRJNA714105	SAMN18674018	67	364	150677			This study	Genomic
I	Hesperiidae	Hesperiinae	Hesperiini	Alychna	victa		Ecuador: Lodge	MGCL	LEP61199	BN003554	PRJNA714105	SAMN18587132		369	149884	NCBI:txid2201713		This study	Genomic
I	Riodinidae	Riodininae	Riodinini	Amarynthis	meneria		Ecuador: Napo, Wildsumaco Biological Station	MGCL	LEP42635	BN002693	PRJNA714105	SAMN18587462	83.3	357	145364	NCBI:txid681832		This study	Genomic
I	Nymphalidae	Satyrinae	Amathusiini	Amathusia	phidippus	negrosensi	Philippines	MGCL	LEP28901	BN001461	PRJNA714105	SAMN18587294	46	329	138087	NCBI:txid127302		This study	Genomic
I	Nymphalidae	Satyrinae	Amathusiini	Amathuxidia	amythaon	amythaon	Thailand: Kanchanaburi, Ampuh Sri Sawat	CCNY	DL-13-B088	BN004120	PRJNA714105	SAMN18673694	43.2	386	157864	NCBI:txid513113		This study	Genomic
I	Nymphalidae	Danainae	Danaini	Amauris	niavius		Cameroon: Southwest, PlantiCam Camp,Mount Cameroon	ZFMK	BN-SZS-00369	BN001465	PRJNA714105	SAMN18673865	29.4	386	158880	NCBI:txid228347		This study	Genomic
I	Lycaenidae	Theclinae	Theclini	Amblopala	avidiena	y-fasciata	Taiwan: Xinzhu County, Jianshi, Zhenxibao	CCNY	FH-18-Z055	BN006279	PRJNA714105	SAMN18673581	73.4	359	142616			This study	Genomic
I	Lycaenidae	Theclinae	Amblypodiini	Amblypodia	narada		Malaysia: Borneo, Sarawak, Lambir Hills	MCZ	DL-09-X150		PRJNA714105	SAMN18673930		374	153719	NCBI:txid580339		This study	Genomic
I	Hesperiidae	Hesperiinae	Hesperiini	Amblyscirtes	eos		USA: AZ, Santa Cruz Co., Coronado National Forest, Sycamore Canyon	MGCL	LEP40105	BN000102	PRJNA714105	SAMN18587433	15	370	151215	NCBI:txid2680093		This study	Genomic
I	Hesperiidae	Hesperiinae	Hesperiini	Amblyscirtes	florus		Mexico: San Lusis Potosi, Cd Valles	MGCL	LEP61263	BN003680	PRJNA714105	SAMN18587174	10.8	330	125141			This study	Genomic
I	Hesperiidae	Hesperiinae	Hesperiini	Amblyscirtes	simius		USA: CO, Las Animas Co., Branson	AWC	31	BN000529	PRJNA714105	SAMN18673377	2.14	365	146304	NCBI:txid2201715		This study	Genomic
I	Nymphalidae	Satyrinae	Satyrini	Amiga	arnaca		Ecuador: Zamora-Chinchipe	MGCL	KW14061801		PRJNA714105	SAMN18673814		372	150981	NCBI:txid270066		This study	Genomic
I	Nymphalidae	Pseudergolinae	Pseudergolini	Amnosia	decora	decora	Indonesia: Java, West Java, Mt. Gede	CCNY	HD-16-P050	BN004559	PRJNA714105	SAMN18673590	78	381	156053	NCBI:txid224102		This study	Genomic
I	Nymphalidae	Satyrinae	Satyrini	Amphidecta	calliomma		Peru: Madre de Dios, Los Amigos Biological Station	MGCL	LEP19579		PRJNA714105	SAMN18587659		345	138879	NCBI:txid366013		This study	Genomic
I	Riodinidae	Riodininae	Riodinini	Amphiselenis	chama		Colombia: Caldas, Manizales, El Aguila	CMRC	GD-18-R002	BN005876	PRJNA714105	SAMN18673478	34.6	314	132938			This study	Genomic
I	Hesperiidae	Hesperiinae	Aeromachini	Ampittia	dioscorides		Thailand: Nakhon Ratchasima	AWC	615	BN000108	PRJNA714105	SAMN18673460	5.3	369	151449	NCBI:txid509334		This study	Genomic
I	Hesperiidae	Hesperiinae	Aeromachini	Ampittia	subvittatus		Laos: Xiangkhouang, Nong Het	UMUT	LEP79658	BN007018	PRJNA714105	SAMN18587914	15.6	366	143850	NCBI:txid2573046		This study	Genomic
I	Hesperiidae	Hesperiinae	Aeromachini	Ampittia	virgata	miyakei	Taiwan: Nantou County, Renai, Tungyuan	CCNY	FH-16-Y028	BN000109	PRJNA714105	SAMN18673702	7.66	355	146023	NCBI:txid1678240		This study	Genomic
I	Nymphalidae	Charaxinae	Anaeini	Anaea	troglodyta	andria	USA: TX, Potter Co., Canadian River	MGCL	LEP26225	BN001467	PRJNA714105	SAMN18587289	8.02	372	150917	NCBI:txid366014		This study	Genomic
I	Nymphalidae	Charaxinae	Anaeomorphini	Anaeomorpha	splendida		Ecuador: Orellana, Río Tiputini, via Auca, Estación Científica Yasuní	MGCL	LEP03551		PRJNA714105	SAMN18587622		371	150327	NCBI:txid513114		This study	Genomic
I	Nymphalidae	Nymphalinae	Victorini	Anartia	jatrophae		[Purchased from butterfly breeder]: Origin unknown, FLMNH Butterfly Rainforest	MGCL	RF140008		PRJNA714105	SAMN18587612		386	158766	NCBI:txid165846		This study	Genomic
I	Hesperiidae	Pyrginae	Erynnini	Anastrus	sempiternus		Ecuador: Pichincha, Goaltal	MGCL	LEP41820	BN000110	PRJNA714105	SAMN18587458	35.4	369	149850	NCBI:txid354765		This study	Genomic
I	Hesperiidae	Hesperiinae	Hesperiini	Anatrytone	logan		USA: FL, Marlon Co., Ocala National Forest	MGCL	LEP28753	BN000111	PRJNA714105	SAMN18587324	115	377	153146	NCBI:txid509336		This study	Genomic
I	Lycaenidae	Theclinae	Remelanini	Ancema	ctesia		Vietnam: Hà Giang, Don Vanh	MCZ	RE-08-J100	BN003902	PRJNA714105	SAMN18674214	78.8	366	148966			This study	Genomic
I	Hesperiidae	Hesperiinae	Erionotini	Ancistroides	gemmifer		Malaysia: Borneo, Sabah, Danum Valley	MCZ	RE-06-E025		PRJNA714105	SAMN18673995		375	151136	NCBI:txid1108087		This study	Genomic
I	Hesperiidae	Hesperiinae	Erionotini	Ancistroides	longicornis		Indonesia: Sulawesi, Central Sulawesi, Palolo Nokilalaki	MGCL	LEP62235	BN003641	PRJNA714105	SAMN18587228	84.8	379	153858			This study	Genomic
I	Hesperiidae	Hesperiinae	Hesperiini	Ancyloxypha	numitor		USA: MD, Poolesville: McKee Beshers WMA	MGCL	LEP27503	BN000120	PRJNA714105	SAMN18587322	82.2	375	151318	NCBI:txid509295		This study	Genomic
I	Riodinidae	Riodininae	Riodinini	Ancyluris	meliboeus		Peru: Junin, Peru, Satipo	MCZ	MFB-00-N055	BN004088	PRJNA714105	SAMN18674157	50.8	354	143481			This study	Genomic
I	Hesperiidae	Hesperiinae		Andronymus	neander		Zambia: Kuluko Hill, Ndola	ZFMK	BN-SZS-00313	BN000124	PRJNA714105	SAMN18673859	12.6	366	148198			This study	Genomic
I	Nymphalidae	Danainae	Danaini	Anetia	briarea	briarea	Dominican Republic: Hispaniola, La Vega, La Cienaga	CCNY	NC-11-J091	BN004714	PRJNA714105	SAMN18673640	27.2	389	160372	NCBI:txid127255		This study	Genomic
I	Nymphalidae	Danainae	Danaini	Anetia	thirza		Mexico: Michoacán, El Senguio	MGCL	LEP47555	BN001472	PRJNA714105	SAMN18587506	26.6	249	104117			This study	Genomic
I	Hesperiidae	Pyrginae	Pyrgini	Anisochoria	pedaliodina	pedaliodina	Ecuador: Napo, Papallacta	MGCL	LEP39388	BN005171	PRJNA714105	SAMN18587045	88	374	151557			This study	Genomic
I	Hesperiidae	Pyrginae	Pyrgini	Anisochoria	polysticta		Costa Rica: Guanacaste, ACG, Sector Santa Rosa	[Not specified]	SRR7174531		PRJNA464409	SAMN09208528		374	151557	NCBI:txid439237	SRR7174531	Li et al. 2019, PNAS	Genomic
I	Hesperiidae	Trapezitinae		Anisynta	cynone		Australia: SA, Ashville	ANIC	MFB-18-B046	BN005458	PRJNA714105	SAMN18587776	69.4	364	150614	NCBI:txid1371080		This study	Genomic
I	Hesperiidae	Trapezitinae		Anisynta	dominula		Australia: TAS, Cranbrook	[Not specified]	SRR9330369		PRJNA544364	SAMN11893900		133	36255	NCBI:txid1371081	SRR9330369	Zhang et al. 2019, ZooTaxa Skipper	Genomic
I	Hesperiidae	Trapezitinae		Anisynta	tillyardi		Australia: NSW	AWC	301	BN000128	PRJNA714105	SAMN18673404	7.78	372	152682			This study	Genomic
I	Hesperiidae	Hesperiinae	Ceratrichiini	Ankola	fan		Democratic Republic of Congo: Mapimbi	MGCL	LEP59353	BN003440	PRJNA714105	SAMN18587123	58.4	378	153254			This study	Genomic
I	Nymphalidae	Nymphalinae	Nymphalini	Antanartia	delius		Cameroon: Southwest, PlantiCam Camp,Mount Cameroon	ZFMK	BN-SZS-00011	BN001473	PRJNA714105	SAMN18673827	55.8	380	157081	NCBI:txid311016		This study	Genomic
I	Pieridae	Coliadinae		Anteos	maerula		Ecuador: Loja	MGCL	LEP03758	BN002239	PRJNA714105	SAMN18587280	7.6	368	150716	NCBI:txid712832		This study	Genomic
I	Riodinidae	Riodininae	Helicopini	Anteros	formosus		Costa Rica: Alajuela, ACG, Sector San Cristobal, Puente Palma	MCZ	05-SRNP-351	BN004071	PRJNA714105	SAMN18674059	45	375	152544	NCBI:txid717252		This study	Genomic
I	Nymphalidae	Nymphalinae	Melitaeini	Anthanassa	texana		USA: AZ, Cochise Co., Lower Huachuca Canyon	MGCL	LEP31064	BN001474	PRJNA714105	SAMN18587296	46	376	154782	NCBI:txid113305		This study	Genomic
I	Lycaenidae	Polyommatinae	Lycaenesthini	Anthene	larydas		Kenya: Nyanza, Uriri, Migori	MCZ	ME-12-D075		PRJNA714105	SAMN18673959		370	149882	NCBI:txid2691613		This study	Genomic
I	Pieridae	Pierinae	Anthocharidini	Anthocharis	belia		Spain: Catalonia, Canoves, Valles Oriental	MCZ	RV-00-5312		PRJNA714105	SAMN18674008		374	151741	NCBI:txid320256		This study	Genomic
I	Pieridae	Pierinae	Anthocharidini	Anthocharis	cardamines		Croatia: Split-Dalmatia County, Podgora	MGCL	LEP50690	BN002243	PRJNA714105	SAMN18587056	72.6	361	147961	NCBI:txid227532		This study	Genomic
I	Hesperiidae	Hesperiinae	Hesperiini	Anthoptus	epictetus		French Guyana: Cayenne, Roura, Amazone Nature Lodge	MGCL	LEP32047	BN000130	PRJNA714105	SAMN18587373	91.33	353	145937	NCBI:txid509296		This study	Genomic
I	Hesperiidae	Hesperiinae	Hesperiini	Anthoptus	insignis		Guyana: Acarai Mts., Sipu R.	[Not specified]	SRR7174402		PRJNA464409	SAMN09208588		284	99534	NCBI:txid705135	SRR7174402	Li et al. 2019, PNAS	Genomic
I	Hesperiidae	Hesperiinae	Hesperiini	Anthoptus	sp.		Costa Rica: Alajuela, Sendero Huerta	MCZ	08-SNRP-1153		PRJNA714105	SAMN18673871		358	146016	NCBI:txid354768		This study	Genomic
I	Lycaenidae	Theclinae	Theclini	Antigius	attilia		Japan	MGCL	LEP35959	BN000917	PRJNA714105	SAMN18587394	80.8	366	149192	NCBI:txid307091		This study	Genomic
I	Hesperiidae	Pyrginae	Pyrgini	Antigonus	erosus		Costa Rica: Guanacaste	AWC	157	BN000132	PRJNA714105	SAMN18673396	6.82	285	114774	NCBI:txid354771		This study	Genomic
I	Nymphalidae	Nymphalinae	Melitaeini	Antillea	pelops	pelops	Dominican Republic: Hispaniola, La Vega, Salto Baiguate	CCNY	NC-11-J081	BN004713	PRJNA714105	SAMN18673639	20.4	379	156896	NCBI:txid681767		This study	Genomic
I	Hesperiidae	Trapezitinae		Antipodia	atralba	dactyliota	Australia: WA	MCZ	AAM-97-U337	BN000135	PRJNA714105	SAMN18673874	10.2	379	154293	NCBI:txid1371118		This study	Genomic
I	Hesperiidae	Trapezitinae		Antipodia	chaostola		Australia: VIC, Hard Up Haul Tk, La Trobe State Forest	ANIC	MFB-17-A081	BN005460	PRJNA714105	SAMN18673468	6.86	370	151682	NCBI:txid1371119		This study	Genomic
I	Nymphalidae	Satyrinae	Morphini	Antirrhea	philaretes		Costa Rica: ACG	UMD	05-SRNP-24968	BN005048	PRJNA714105	SAMN18587816	66.6	373	153743			This study	Genomic
I	Pieridae	Pierinae	Pierini	Aoa	affinis		Indonesia: Sulawesi, South Sulawesi, Bantimurung	CCNY	HD-16-P055	BN002247	PRJNA714105	SAMN18673592	61.2	363	147140	NCBI:txid320292		This study	Genomic
I	Hesperiidae	Tagiadinae	Celaenorrhinini	Apallaga	homeyeri		Democratic Republic of Congo: Mamove	MGCL	LEP59367	BN003454	PRJNA714105	SAMN18587124	73.8	371	150400	NCBI:txid1607926		This study	Genomic
I	Hesperiidae	Tagiadinae	Celaenorrhinini	Apallaga	opalinus		Kenya: Western, Kakamega Forest	[Not specified]	SRR9330395		PRJNA544364	SAMN11893862		183	53279	NCBI:txid1612548	SRR9330395	Zhang et al. 2019, ZooTaxa Skipper	Genomic
I	Nymphalidae	Apaturinae		Apatura	metis	substituta	Japan: Nagano, Fukushima, Kiso-machi, Kiso-gun	UMUT	MY-2016-057	BN001475	PRJNA714105	SAMN18587871	36.4	388	158339	NCBI:txid642990		This study	Genomic
I	Nymphalidae	Apaturinae		Apaturina	erminia	erminia	Indonesia: West Papua, Misool	CCNY	HD-16-P066	BN004561	PRJNA714105	SAMN18673594	79.2	363	150944			This study	Genomic
I	Nymphalidae	Apaturinae		Apaturopsis	cleochares	cleochares	Kenya: Western, Kakamega Forest	MCZ	DJM-07-A131	BN004316	PRJNA714105	SAMN18673896	46.4	374	152502	NCBI:txid681768		This study	Genomic
I	Hesperiidae	Hesperiinae	Hesperiini	Apaustus	gracilis		Ecuador: Napo, Wildsumaco Biological Station	MGCL	LEP36820	BN000136	PRJNA714105	SAMN18587408	31.8	370	150536	NCBI:txid354774		This study	Genomic
I	Nymphalidae	Satyrinae	Satyrini	Aphantopus	hyperantus	hyperantus	United Kingdom: England, Hertfordshire, Royston, Therfield Heath	MCZ	RE-04-C198	BN004345	PRJNA714105	SAMN18673991	58	371	153964	NCBI:txid111886		This study	Genomic
I	Lycaenidae	Aphnaeinae		Aphnaeus	orcas		Democratic Republic of Congo: North Kivu, Beni	MCZ	RD-98-U020	BN003972	PRJNA714105	SAMN18674202	70.4	368	150084	NCBI:txid1547950		This study	Genomic
I	Nymphalidae	Satyrinae	Satyrini	Aphysoneura	pigmentaria		Mozambique	MCZ	AJG-07-N809	BN004319	PRJNA714105	SAMN18673882	45.4	374	153120	NCBI:txid669532		This study	Genomic
I	Riodinidae	Riodininae	Emesidini	Apodemia	ares		USA: NM	[Not specified]	SRR10158643		PRJNA549759	SAMN12776907		299	103913	NCBI:txid2613972	SRR10158643	Zhang et al. 2019, ZooTaxa Riodinidae	Genomic
I	Riodinidae	Riodininae	Emesidini	Apodemia	chisosensis		USA: TX	[Not specified]	SRR10158644		PRJNA549759	SAMN12776906		356	140810	NCBI:txid2086727	SRR10158644	Zhang et al. 2019, ZooTaxa Riodinidae	Genomic
I	Riodinidae	Riodininae	Emesidini	Apodemia	duryi		USA: TX	[Not specified]	SRR10158624		PRJNA549759	SAMN12776898		346	141770	NCBI:txid2086723	SRR10158624	Zhang et al. 2019, ZooTaxa Riodinidae	Genomic
I	Riodinidae	Riodininae	Emesidini	Apodemia	hepburni		Mexico: Sonora	[Not specified]	SRR10158591		PRJNA549759	SAMN12776901		345	134546	NCBI:txid2086729	SRR10158591	Zhang et al. 2019, ZooTaxa Riodinidae	Genomic
I	Riodinidae	Riodininae	Emesidini	Apodemia	hypoglauca		Mexico: Veracruz, Cascada de Texolo	MGCL	LEP22844		PRJNA714105	SAMN18587684		370	148555	NCBI:txid2086732		This study	Genomic
I	Riodinidae	Riodininae	Emesidini	Apodemia	mormo		USA: AZ, Santa Cruz Co., Patagonia Lake	MCZ	DC-98-U752	BN004082	PRJNA714105	SAMN18674086	45.4	362	147925	NCBI:txid42267		This study	Genomic
I	Riodinidae	Riodininae	Emesidini	Apodemia	murphyi		Mexico: Baja California Sur	[Not specified]	SRR10158580		PRJNA549759	SAMN12776902		268	84051	NCBI:txid2086735	SRR10158580	Zhang et al. 2019, ZooTaxa Riodinidae	Genomic
I	Riodinidae	Riodininae	Emesidini	Apodemia	palmerii		USA: CA	[Not specified]	SRR10158602		PRJNA549759	SAMN12776900		237	72597	NCBI:txid2086736	SRR10158602	Zhang et al. 2019, ZooTaxa Riodinidae	Genomic
I	Riodinidae	Riodininae	Emesidini	Apodemia	walkeri		Guatemala: Petén, Parque Nacional Tikal	MGCL	LEP78378	BN006902	PRJNA714105	SAMN18587236	130	336	127156			This study	Genomic
I	Riodinidae	Riodininae	Emesidini	Apodemia	walkeri		USA: TX	[Not specified]	SRR10158569		PRJNA549759	SAMN12776903		336	127156	NCBI:txid2086741	SRR10158569	Zhang et al. 2019, ZooTaxa Riodinidae	Genomic
I	Riodinidae	Riodininae	Emesidini	Apodemia	zela		USA: AZ	[Not specified]	SRR10158642		PRJNA549759	SAMN12776908		355	147711	NCBI:txid2613973	SRR10158642	Zhang et al. 2019, ZooTaxa Riodinidae	Genomic
I	Pieridae	Pierinae	Pierini	Aporia	agathon	moltrechti	Taiwan: Taichung County	UMUT	MY-2016-6	BN002254	PRJNA714105	SAMN18587937	11.8	359	146497	NCBI:txid320297		This study	Genomic
I	Pieridae	Pierinae	Pierini	Aporia	crataegi		Uzbekistan: Tashkent, Greater Chimgan Mt.	MGCL	LEP48320	BN002255	PRJNA714105	SAMN18587516	5.34	364	147108	NCBI:txid129397		This study	Genomic
I	Hesperiidae	Barcinae		Apostictopterus	fuliginosus		China: Sichuan, Omeishan	UMUT	LEP79670	BN007003	PRJNA714105	SAMN18587922	1.09	231	94191	NCBI:txid2485974		This study	Genomic
I	Hesperiidae	Hesperiinae	Hesperiini	Appia	appia		Brazil: Paraná, Campo Largo	AWC	344	BN000137	PRJNA714105	SAMN18673413	5.72	374	152614	NCBI:txid509342		This study	Genomic
I	Pieridae	Pierinae	Pierini	Appias	lasti		Kenya: Coast, Sekoke Arabuko Forest, Jilore	ABRI	KA-18-227-ABRI	BN006208	PRJNA714105	SAMN18673363	11.4	304	114629			This study	Genomic
I	Pieridae	Pierinae	Pierini	Appias	libythea		Thailand: Phetchaburi, Kaeng Krachan	MCZ	RE-04-C269		PRJNA714105	SAMN18673993		367	147991	NCBI:txid1469272		This study	Genomic
I	Pieridae	Pierinae	Pierini	Appias	paulina	minato	Japan: Okinawa, Arakawa, Yonguni-cho, Yaeyama-gun	UMUT	MY-2016-83	BN002277	PRJNA714105	SAMN18587938	9.14	371	149886	NCBI:txid320295		This study	Genomic
I	Lycaenidae	Theclinae	Arhopalini	Apporasa	atkinsoni		Vietnam: Bình Thuận, Dong Tien	CCNY	VN-18-E012	BN006238	PRJNA714105	SAMN18673668	87.2	370	152266			This study	Genomic
I	Hesperiidae	Pyrrhopyginae	Pyrrhopygini	Apyrrothrix	aesculapus		Costa Rica: Guanacaste, ACG, Sector Cacao, Sendero Cima	[Not specified]	SRR9330690		PRJNA532323	SAMN11893094		373	148978	NCBI:txid2585844	SRR9330690	Zhang et al. 2019, ProcB Skipper	Genomic
I	Hesperiidae	Pyrrhopyginae	Pyrrhopygini	Apyrrothrix	araxes		USA: AZ, Huachuca Mts. Coronado National Forest, Sunnyside Canyon	MGCL	LEP40127	BN000138	PRJNA714105	SAMN18587436	90.8	368	151637	NCBI:txid509344		This study	Genomic
I	Hesperiidae	Pyrrhopyginae	Pyrrhopygini	Apyrrothrix	chalybea		Honduras: Zamorano	[Not specified]	SRR9330692		PRJNA532323	SAMN11893092		210	62734	NCBI:txid2585847	SRR9330692	Zhang et al. 2019, ProcB Skipper	Genomic
I	Hesperiidae	Pyrrhopyginae	Pyrrhopygini	Apyrrothrix	hygieia		Ecuador: Esmeraldas, Rio Chuchuvi	[Not specified]	SRR9330693		PRJNA532323	SAMN11893093		360	140644	NCBI:txid2585850	SRR9330693	Zhang et al. 2019, ProcB Skipper	Genomic
I	Hesperiidae	Pyrrhopyginae	Pyrrhopygini	Apyrrothrix	maculosa		Panama: Gamboa, Pipeline Road	[Not specified]	SRR9330773		PRJNA532323	SAMN11893090		368	148256	NCBI:txid2585851	SRR9330773	Zhang et al. 2019, ProcB Skipper	Genomic
I	Hesperiidae	Pyrrhopyginae	Pyrrhopygini	Apyrrothrix	mulleri		[Not specified]	EBC	EB-MGCL-HESP-0025	BN004774	PRJNA714105	SAMN18673794	21.2	368	150019	NCBI:txid2585852		This study	Genomic
I	Lycaenidae	Theclinae	Deudorigini	Araotes	lapithis		Indonesia: Borneo, South Kalimantan, Pulau Sebuku	MCZ	RE-08-J103	BN003903	PRJNA714105	SAMN18674215	45	184	79440	NCBI:txid1401943		This study	Genomic
I	Lycaenidae	Theclinae	Theclini	Araragi	enthea	enthea	Japan: Kumamoto, Naidaijin, Yabe-machi, Kamimashiki-gun	UMUT	MY-2016-30	BN000918	PRJNA714105	SAMN18587933	26.4	371	152513	NCBI:txid656102		This study	Genomic
I	Nymphalidae	Nymphalinae	Nymphalini	Araschnia	levana	obscura	Japan: Hokkaido, Ponbeshinai River, Kamikawa-cho, Kamikawa-gun	UMUT	MY-2016-058	BN001477	PRJNA714105	SAMN18587872	13.4	351	142911	NCBI:txid171575		This study	Genomic
I	Lycaenidae	Theclinae	Eumaeini	Arawacus	aetolus		Ecuador: Napo, Wildsumaco Biological Station	MGCL	LEP30455	BN000919	PRJNA714105	SAMN18315682	67.8	370	149874			This study	Genomic
I	Lycaenidae	Theclinae	Eumaeini	Arcas	imperialis		Peru: Loreto, Road Iquitos-Nauta	MCZ	TQ-05-F859	BN003950	PRJNA714105	SAMN18315686	40.8	297	126515			This study	Genomic
I	Nymphalidae	Charaxinae	Preponini	Archaeoprepona	demophon		Costa Rica: ACG	UMD	06-SRNP-8741	BN005815	PRJNA714105	SAMN18587832	85.2	217	88915	NCBI:txid191427		This study	Genomic
I	Nymphalidae	Charaxinae	Preponini	Archaeoprepona	meander	meander	Brazil: Rondonia, Cacaulândia	MGCL	LEP72183	BN006049	PRJNA714105	SAMN18587233	34.4	325	126376	NCBI:txid741419		This study	Genomic
I	Nymphalidae	Satyrinae	Satyrini	Archeuptychia	cluena		Brazil: Espírito Santo, Reserva Ecológica de Sooretama	DZUP	BCDZWillmott250		PRJNA714105	SAMN18673788		146	49929	NCBI:txid681769		This study	Genomic
I	Riodinidae	Nemeobiinae	Nemeobiini	Archigenes	aita		Indonesia: Sumatra, South Sumatra, Mt. Dempo	CCNY	EI-16-D067	BN005986	PRJNA714105	SAMN18673554	66.8	359	143451			This study	Genomic
I	Nymphalidae	Biblidinae	Biblidini	Archimestra	teleboas		Dominican Republic: Hispaniola, La Vega, Salto Baiguate	CCNY	NC-11-J064	BN004712	PRJNA714105	SAMN18673638	23.4	381	157319	NCBI:txid681770		This study	Genomic
I	Papilionidae	Parnassiinae	Luehdorfiini	Archon	apollinus	bellargus	Israel: Ben-Shemen Forest	MCZ	HU-08-A007	BN006855	PRJNA714105	SAMN18673933	135	375	153882	NCBI:txid213896		This study	Genomic
I	Pieridae	Pierinae	Pierini	Archonias	brassolis		Brazil: Santa Catarina, Florianópolis, Lagoa Peri, Trilha Gurita	CLDZ	LEP53237	BN002282	PRJNA714105	SAMN18587551	77	344	140583	NCBI:txid320211		This study	Genomic
I	Hesperiidae	Pyrrhopyginae	Pyrrhopygini	Ardaris	eximia	hantra	Venezuela: Paramo de Gaviria, Pueblo de Gaviria Edo Merida	MGCL	LEP61287	BN003704	PRJNA714105	SAMN18587187	44.6	342	135168	NCBI:txid2585984		This study	Genomic
I	Hesperiidae	Pyrrhopyginae	Pyrrhopygini	Ardaris	minthe		Peru: San Martin, Puente Aguas Verdes	[Not specified]	SRR9330680		PRJNA532323	SAMN11893103		353	137078	NCBI:txid2585985	SRR9330680	Zhang et al. 2019, ProcB Skipper	Genomic
I	Hesperiidae	Pyrrhopyginae	Pyrrhopygini	Ardaris	pityusa		[Not specified]	[Not specified]	SRR9330681		PRJNA532323	SAMN11893102		162	42793	NCBI:txid2585986	SRR9330681	Zhang et al. 2019, ProcB Skipper	Genomic
I	Hesperiidae	Pyrrhopyginae	Pyrrhopygini	Ardaris	porus		Ecuador: Loja, Zamora, Planta de Luz	MGCL	LEP59335	BN003426	PRJNA714105	SAMN18587111	2.46	353	142143			This study	Genomic
I	Hesperiidae	Pyrrhopyginae	Pyrrhopygini	Ardaris	sela		Peru: Cuzco, Cosnipata Valley, San Pedro vicinity	[Not specified]	SRR9330689		PRJNA532323	SAMN11893101		368	146197	NCBI:txid2585987	SRR9330689	Zhang et al. 2019, ProcB Skipper	Genomic
I	Nymphalidae	Satyrinae	Satyrini	Arethusana	arethusa		Kazakhstan: Almaty, Waterfall Trail	MGCL	LEP44634	BN001484	PRJNA714105	SAMN18587495	95.8	378	155211	NCBI:txid111888		This study	Genomic
I	Nymphalidae	Satyrinae	Satyrini	Argestina	waltoni		Tibet: Qamdo Valley	SCAUB	BN009	BN006394	PRJNA714105	SAMN18587783	37	378	153636			This study	Genomic
I	Hesperiidae	Hesperiinae	Hesperiini	Argon	lota		Costa Rica: ACG	MGCL	LEP61243	BN003660	PRJNA714105	SAMN18587160	85.8	375	151990	NCBI:txid354776		This study	Genomic
I	Hesperiidae	Heteropterinae	Butleriini	Argopteron	aureipennis		Chile: Osorno	CSIC-UPF	Rvcoll08L535	BN000139	PRJNA714105	SAMN18673762	11.3	376	153154			This study	Genomic
I	Hesperiidae	Heteropterinae	Butleriini	Argopteron	puelmae		Chile: Nuble, Las Trancas, 73 km E Chillan	[Not specified]	SRR7174478		PRJNA464409	SAMN09208565		335	118394	NCBI:txid2201699	SRR7174478	Li et al. 2019, PNAS	Genomic
I	Nymphalidae	Satyrinae	Satyrini	Argynnina	cyrila		Australia: NSW, Tallaganda NP	ANIC	MFB-16-P042	BN006467	PRJNA714105	SAMN18673473	41.8	375	152585	NCBI:txid669533		This study	Genomic
I	Nymphalidae	Heliconiinae	Argynnini	Argynnis	aglaja	fortuna	Japan: Yamanashi, Kosenjyozawa, Minami-Alps City	UMUT	MY-2016-075	BN002103	PRJNA714105	SAMN18587879	60.2	386	158544	NCBI:txid405010		This study	Genomic
I	Nymphalidae	Heliconiinae	Argynnini	Argynnis	anadyomene		Japan: Shizuoka, Fujinomiya, Mt. Fuji area	MGCL	LEP29073	BN001959	PRJNA714105	SAMN18587295	55.6	381	156959	NCBI:txid405011		This study	Genomic
I	Nymphalidae	Heliconiinae	Argynnini	Argynnis	hyperbius		Japan	MGCL	LEP29102	BN007179	PRJNA714105	SAMN18587702	49	379	156115	NCBI:txid405014		This study	Genomic
I	Nymphalidae	Heliconiinae	Argynnini	Argynnis	laodice	japonica	Japan: Iwate, Nozawa, Takizawa-mura, Iwate-gun	UMUT	MY-2016-059	BN001488	PRJNA714105	SAMN18587873	57	378	155876	NCBI:txid405016		This study	Genomic
I	Nymphalidae	Heliconiinae	Argynnini	Argynnis	nerippe		Japan: Yamaguchi, Akiyoshidai, Shuho-cho, Mine-gun	UMUT	MY-2016-065	BN001786	PRJNA714105	SAMN18587875	60.4	378	155818	NCBI:txid1004790		This study	Genomic
I	Nymphalidae	Heliconiinae	Argynnini	Argynnis	paphia	tsushimana	Japan: Yamanashi, Koshu-shi	UMUT	MS-2016-005	BN001485	PRJNA714105	SAMN18587862	61.6	376	155503	NCBI:txid171802		This study	Genomic
I	Nymphalidae	Heliconiinae	Argynnini	Argynnis	sagana	liane	Japan: Kanagawa, Mt. Kobo, Hadano City	UMUT	MY-2016-063	BN001693	PRJNA714105	SAMN18587874	77	379	156830	NCBI:txid525816		This study	Genomic
I	Lycaenidae	Aphnaeinae		Argyraspodes	argyraspis		South Africa: Northern Cape, Wallekraal	MCZ	AAM-98-Y977	BN003971	PRJNA714105	SAMN18674062	72.2	369	152326	NCBI:txid140323		This study	Genomic
I	Lycaenidae	Poritiinae	Liptenini	Argyrocheila	undifera		Democratic Republic of Congo: North Kivu, Beni	MCZ	RD-00-T091	BN003999	PRJNA714105	SAMN18674201	31.2	363	148815			This study	Genomic
I	Nymphalidae	Satyrinae	Satyrini	Argyronympha	gracilipes		Solomon Islands: Guadalcanal, Honiara	CCNY	IT-17-S011	BN004696	PRJNA714105	SAMN18673633	34.4	364	148218	NCBI:txid366019		This study	Genomic
I	Nymphalidae	Satyrinae	Satyrini	Argyrophorus	argenteus		Chile: Céspedes	CSIC-UPF	Rvcoll08L545	BN005536	PRJNA714105	SAMN18673751	78	378	154477	NCBI:txid366028		This study	Genomic
I	Lycaenidae	Theclinae	Arhopalini	Arhopala	bazalus		Japan: Fujinomiya, Mt. Shirao	MGCL	LEP36027	BN002875	PRJNA714105	SAMN18587397	89.8	359	148300	NCBI:txid682762		This study	Genomic
I	Lycaenidae	Theclinae	Arhopalini	Arhopala	muta	waterstradti	Malaysia: Borneo, Sarawak, Lambir Hills	MCZ	DL-09-X149		PRJNA714105	SAMN18673929		370	153165			This study	Genomic
I	Lycaenidae	Theclinae	Arhopalini	Arhopala	thamyras	thamyras	Indonesia: Maluku, Seram, Central Seram, Manusela National Park	CCNY	EI-16-D223	BN004507	PRJNA714105	SAMN18673559	16.7	372	151861			This study	Genomic
I	Nymphalidae	Biblidinae	Biblidini	Ariadne	actisanes		Cameroon: Southwest, Radio Hill, Chopfarms, Bimbia-Bonadikombo Community Forest	ZFMK	BN-SZS-00293	BN001490	PRJNA714105	SAMN18673853	53.6	383	157160			This study	Genomic
I	Nymphalidae	Biblidinae	Biblidini	Ariadne	ariadne	pallidior	Myanmar: Shan State, Taunggyi	CCNY	DL-10-Z034	BN004398	PRJNA714105	SAMN18673505	42.8	382	156900	NCBI:txid396705		This study	Genomic
I	Lycaenidae	Polyommatinae	Polyommatini	Aricia	agestis		Croatia: Split-Dalmatia County, Podgora	MGCL	LEP50921	BN000923	PRJNA714105	SAMN18587059	92.8	371	151061	NCBI:txid91739		This study	Genomic
I	Riodinidae	Riodininae	Nymphidiini	Ariconias	albinus		Colombia: Santander, Betulia, Serranís de los Yariguies	CMRC	GD-18-R004	BN005877	PRJNA714105	SAMN18673479	32.7	372	149337			This study	Genomic
I	Riodinidae	Riodininae	Nymphidiini	Aricoris	gauchoana		Brazil: Rio Grande do Sul, Eldorado do Sul	CLDZ	LEP53193	BN005304	PRJNA714105	SAMN18587084	69.8	358	146878			This study	Genomic
I	Hesperiidae	Hesperiinae	Aeromachini	Arnetta	verones		Malaysia: Perak, Kuala Woh Park	MGCL	LEP61313	BN003730	PRJNA714105	SAMN18587203	9.98	358	137835	NCBI:txid2573049		This study	Genomic
I	Hesperiidae	Hesperiinae	Hesperiini	Aroma	aroma		Costa Rica: ACG	MGCL	LEP61251	BN003668	PRJNA714105	SAMN18587167	74	373	151884	NCBI:txid354778		This study	Genomic
I	Hesperiidae	Hesperiinae	Hesperiini	Arotis	derasa	brunnea	Brazil: Santa Catarina	AWC	495	BN000140	PRJNA714105	SAMN18673439	12.8	374	152260			This study	Genomic
I	Hesperiidae	Hesperiinae	Taractrocerini	Arrhenes	dschilus		Australia: QLD, Iron Range	AWC	311	BN000141	PRJNA714105	SAMN18673408	15.8	367	151356	NCBI:txid509346		This study	Genomic
I	Hesperiidae	Hesperiinae	Taractrocerini	Arrhenes	marnas		[Not specified]	MGCL	LEP33725	BN006514	PRJNA714105	SAMN18587708	0.248	355	139441	NCBI:txid1371353		This study	Genomic
I	Hesperiidae	Pyrginae	Carcharodini	Arteurotia	tractipennis		USA: TX, Hidalgo Co., Mission	[Not specified]	SRR7174564		PRJNA464409	SAMN09208515		149	38238	NCBI:txid354781	SRR7174564	Li et al. 2019, PNAS	Genomic
I	Hesperiidae	Hesperiinae	Hesperiini	Artines	rica		Brazil: Rondonia, Cacaulândia	MGCL	LEP61265	BN003682	PRJNA714105	SAMN18587176	65.6	365	146999	NCBI:txid354783		This study	Genomic
I	Lycaenidae	Theclinae	Deudorigini	Artipe	eryx		Japan: Okinawa, near the University of the Ryukyus, Nishihara	MCZ	NP-15-C001	BN004051	PRJNA714105	SAMN18674185	52.6	363	148380			This study	Genomic
I	Hesperiidae	Hesperiinae	Astictopterini	Artitropa	comus		Ghana: Ashanti, Bobiri Butterfly Sanctuary	MGCL	LEP61210	BN003565	PRJNA714105	SAMN18587139	45.8	247	91514	NCBI:txid1921480		This study	Genomic
I	Hesperiidae	Hesperiinae	Astictopterini	Artitropa	erinnys		Comoros: Grande Comore, Moroni	ABRI	KA-18-141-ABRI	BN006072	PRJNA714105	SAMN18673356	2.5	124	39679			This study	Genomic
I	Lycaenidae	Theclinae	Theclini	Artopoetes	pryeri		Japan: Yamanashi, Motosu-Shisugen, Osaka Trail	MGCL	LEP25299		PRJNA714105	SAMN18587691		373	153729	NCBI:txid270456		This study	Genomic
I	Lycaenidae	Theclinae	Eumaeini	Arumecla	galliena		Costa Rica: Puntarenas, Refugio Nacional de Fauna Silvestre, Golfito	MCZ	MFB-00-T851	BN003994	PRJNA714105	SAMN18315689	59.8	356	147540	NCBI:txid1674383		This study	Genomic
I	Lycaenidae	Theclinae	Eumaeini	Arzecla	arza		Venezuela: Aragua, Henry Pittier National Park, El Portachuelo Pass	MCZ	RV-06-A502	BN003832	PRJNA714105	SAMN18315692	66.4	371	150605			This study	Genomic
I	Hesperiidae	Hesperiinae	Hesperiini	Asbolis	capucinus		USA: FL, Alachua Co., Gainesville	MGCL	LEP46510	BN000142	PRJNA714105	SAMN18587498	45.4	367	151032	NCBI:txid2025669		This study	Genomic
I	Pieridae	Pierinae	Pierini	Ascia	monuste		USA: FL, Palm Beach Co., Lake Worth	MGCL	LEP46008	BN007181	PRJNA714105	SAMN18587731	28.6	356	146119	NCBI:txid320286		This study	Genomic
I	Lycaenidae	Miletinae	Liphyrini	Aslauga	marshalli		Zambia: Kingova	MCZ	AJG-07-N622	BN003833	PRJNA714105	SAMN18674078	92	365	150465	NCBI:txid1926361		This study	Genomic
I	Hesperiidae	Pyrrhopyginae	Passovini	Aspitha	agenoria		Peru: Huánuco, 15 mi S Tingo Maria, Chinchavito	[Not specified]	SRR9330673		PRJNA532323	SAMN11893038		208	61814	NCBI:txid2585991	SRR9330673	Zhang et al. 2019, ProcB Skipper	Genomic
I	Hesperiidae	Pyrrhopyginae	Passovini	Aspitha	aspitha		[Not specified]	EBC	EB-MGCL-HESP-0010	BN004759	PRJNA714105	SAMN18673792	5.26	366	147800	NCBI:txid2585993		This study	Genomic
I	Hesperiidae	Pyrrhopyginae	Passovini	Aspitha	bassleri		Peru: San Martin, Achinamiza	[Not specified]	SRR9330670		PRJNA532323	SAMN11893037		106	28426	NCBI:txid2585996	SRR9330670	Zhang et al. 2019, ProcB Skipper	Genomic
I	Nymphalidae	Apaturinae		Asterocampa	celtis		USA: MD, Poolesville: McKee Beshers WMA	MGCL	LEP27523	BN001493	PRJNA714105	SAMN18587694	59.4	382	156882	NCBI:txid439696		This study	Genomic
I	Nymphalidae	Biblidinae	Epiphilini	Asterope	markii	davisii	Peru: Junin, Satipo	CCNY	BB-19-E004	BN006877	PRJNA714105	SAMN18673486	165	372	152517	NCBI:txid1546283		This study	Genomic
I	Hesperiidae	Hesperiinae	Astictopterini	Astictopterus	jama		Malaysia: Kedah, Langkawi, Kisap	UMUT	MY-2016-HES-63	BN000145	PRJNA714105	SAMN18587856	5.24	367	150034	NCBI:txid509348		This study	Genomic
I	Hesperiidae	Hesperiinae	Astictopterini	Astictopterus	punctulata		Zambia: North-Western, Mudwiji Plains	MCZ	ME-11-B207		PRJNA714105	SAMN18673948		374	151225			This study	Genomic
I	Riodinidae	Riodininae	Riodinini	Astraeodes	areuta		Ecuador: Sucumbíos, Lumbaqui	MGCL	LEP78380	BN006893	PRJNA714105	SAMN18587238	73.6	353	142510	NCBI:txid1704392		This study	Genomic
I	Hesperiidae	Eudaminae	Eudamini	Astraptes	enotrus		Costa Rica: Alajuela, ACG, Brasilia, Gallinazo	[Not specified]	SRR7174545		PRJNA464409	SAMN09208433		328	130330	NCBI:txid354792	SRR7174545	Li et al. 2019, PNAS	Genomic
I	Hesperiidae	Hesperiinae	Hesperiini	Atalopedes	campestris		USA: AZ, Pima Co., Madera Canyon	MGCL	LEP40074	BN000154	PRJNA714105	SAMN18587428	53	367	151248	NCBI:txid509350		This study	Genomic
I	Hesperiidae	Pyrginae	Achlyodini	Atarnes	sallei		Costa Rica: Guanacaste, ACG	AWC	188	BN000155	PRJNA714105	SAMN18673400	3.72	373	150998	NCBI:txid354799		This study	Genomic
I	Nymphalidae	Satyrinae	Satyrini	Atercoloratus	alini		China: Ningxia, Liupanshan Mountain, Guyuan	SCAUB	BN008	BN006399	PRJNA714105	SAMN18587782	74	380	153738	NCBI:txid2059497		This study	Genomic
I	Nymphalidae	Limenitidinae	Adoliadini	Aterica	rabena		Madagascar	CCNY	KA2021	BN003218	PRJNA714105	SAMN18673636	41.1	367	150350			This study	Genomic
I	Nymphalidae	Limenitidinae	Limenitidini	Athyma	abiasa	clerica	Malaysia: Pahang, Awana	MCZ	NP-95-Y307	BN004328	PRJNA714105	SAMN18673973	56	376	154679			This study	Genomic
I	Nymphalidae	Limenitidinae	Limenitidini	Athyma	magindana	pizarrasi	Philippines: Bohol	CCNY	EB-16-D007	BN003304	PRJNA714105	SAMN18673546	69.2	273	103938			This study	Genomic
I	Nymphalidae	Limenitidinae	Limenitidini	Athyma	perius		Japan: Kadan, Tanintharyi	MGCL	LEP31427	BN002955	PRJNA714105	SAMN18587368	99.2	356	143000	NCBI:txid1047102		This study	Genomic
I	Nymphalidae	Nymphalinae	Melitaeini	Atlantea	perezi		Cuba: Barracoa	MGCL	LEP79132	BN006907	PRJNA714105	SAMN18587259	82.8	370	147149			This study	Genomic
I	Nymphalidae	Satyrinae	Satyrini	Atlanteuptychia	ernestina		Brazil: Rio de Janeiro, Guapemirim	MGCL	LEP79186	BN006951	PRJNA714105	SAMN18587275	43.6	125	43896	NCBI:txid1648414		This study	Genomic
I	Lycaenidae	Theclinae	Eumaeini	Atlides	halesus		USA: FL, Levy Co.	MGCL	LEP44580	BN000925	PRJNA714105	SAMN18315694	87.8	375	152136			This study	Genomic
I	Papilionidae	Papilioninae	Troidini	Atrophaneura	dixoni		Indonesia: Sulawesi, North Sulawesi, Pakuli	[Not specified]	SRR8954516		PRJNA533298	SAMN11490362		336	135771	NCBI:txid2064825	SRR8954516	Allio et al. 2019 SSB	Genomic
I	Papilionidae	Papilioninae	Troidini	Atrophaneura	semperi		[Purchased from butterfly breeder]: Origin unknown, FLMNH Butterfly Rainforest	MGCL	LEP32867	BN002196	PRJNA714105	SAMN18587297	48.8	378	155171	NCBI:txid1898588		This study	Genomic
I	Hesperiidae	Hesperiinae	Hesperiini	Atrytone	arogos	iowa	USA: OK, Logan Co., Langston Lake	MGCL	LEP61235	BN003590	PRJNA714105	SAMN18587156	41.6	367	148868			This study	Genomic
I	Hesperiidae	Hesperiinae	Hesperiini	Atrytonopsis	edwardsi		USA: AZ, Pima Co., Box Canyon	MGCL	LEP40072	BN000156	PRJNA714105	SAMN18587427	64	376	153980	NCBI:txid1312923		This study	Genomic
I	Hesperiidae	Hesperiinae	Hesperiini	Atrytonopsis	hianna		USA: WI, Burnett Co., Crex Meadows	[Not specified]	SRR7174423		PRJNA464409	SAMN09208578		352	130162	NCBI:txid1093856	SRR7174423	Li et al. 2019, PNAS	Genomic
I	Lycaenidae	Theclinae	Eumaeini	Aubergina	alda		Peru: Madre de Dios, Puerto Maldonado	MCZ	DY-93-E020	BN003926	PRJNA714105	SAMN18315697	20.8	371	152129			This study	Genomic
I	Nymphalidae	Satyrinae	Satyrini	Auca	barrosi		Chile: Cordillera, Reg. Metro.	UMD	AYK-04-0543-07	BN005122	PRJNA714105	SAMN18587839	87.8	370	152709	NCBI:txid366030		This study	Genomic
I	Hesperiidae	Eudaminae	Entheini	Augiades	crinisus		Ecuador: Morona-Santiago, Santiago	MGCL	LEP59345	BN003436	PRJNA714105	SAMN18587121	42.8	357	144232	NCBI:txid1674385		This study	Genomic
I	Nymphalidae	Satyrinae	Satyrini	Aulocera	brahminus	brahminus	India: Himachal Pradesh, Rothang pass	CCNY	RI-18-W010	BN005991	PRJNA714105	SAMN18673643	96.6	352	142724			This study	Genomic
I	Nymphalidae	Satyrinae	Satyrini	Aulocera	loha		Vietnam: Lào Cai, Sa Pa	MGCL	LEP59810	BN003546	PRJNA714105	SAMN18587129	79	383	156725			This study	Genomic
I	Hesperiidae	Eudaminae	Phocidini	Aurina	azines		Brazil: Rondonia, Cacaulândia	MGCL	LEP61335	BN003752	PRJNA714105	SAMN18587216	36	373	149258	NCBI:txid2233676		This study	Genomic
I	Hesperiidae	Pyrginae	Carcharodini	Austinus	heros	heroica	Ecuador: Imbabura, Lita	MGCL	LEP59342	BN003433	PRJNA714105	SAMN18587118	71.8	376	152591	NCBI:txid2201697		This study	Genomic
I	Lycaenidae	Theclinae	Theclini	Austrozephyrus	absolon	thamar	Indonesia: Sumatra, Bengkulu, Curup	CCNY	HD-16-P063	BN004560	PRJNA714105	SAMN18673593	91.6	379	155467			This study	Genomic
I	Hesperiidae	Eudaminae	Eudamini	Autochton	bipunctatus		Peru: Madre de Dios, Amazonia Lodge	[Not specified]	SRR7174383		PRJNA464409	SAMN09208429		96	24855	NCBI:txid1030326	SRR7174383	Li et al. 2019, PNAS	Genomic
I	Hesperiidae	Eudaminae	Eudamini	Autochton	itylus		Peru: Cuzco, Quitacalzone, Cosnipata Road	[Not specified]	SRR7174387		PRJNA464409	SAMN09208428		345	138412	NCBI:txid2201504	SRR7174387	Li et al. 2019, PNAS	Genomic
I	Hesperiidae	Eudaminae	Eudamini	Autochton	oryx		Ecuador: Sucumbíos, Cerro Lumbaquí Norte	[Not specified]	SRR7174543		PRJNA464409	SAMN09208431		330	131589	NCBI:txid2233677	SRR7174543	Li et al. 2019, PNAS	Genomic
I	Hesperiidae	Eudaminae	Eudamini	Autochton	potrillo		Costa Rica: Guanacaste, ACG, Gongora	AWC	499	BN000196	PRJNA714105	SAMN18673440	6.3	373	150860	NCBI:txid2233678		This study	Genomic
I	Hesperiidae	Eudaminae	Eudamini	Autochton	pseudocellus		Mexico: Durango, El Madrono	[Not specified]	SRR7174395		PRJNA464409	SAMN09208397		299	106551	NCBI:txid2201506	SRR7174395	Li et al. 2019, PNAS	Genomic
I	Hesperiidae	Eudaminae	Eudamini	Autochton	zarex		Costa Rica: Guanacaste, ACG, Sector Pitilla, Estacion Quica	[Not specified]	SRR7174397		PRJNA464409	SAMN09208391		344	141935	NCBI:txid354805	SRR7174397	Li et al. 2019, PNAS	Genomic
I	Nymphalidae	Limenitidinae	Limenitidini	Auzakia	danava	albomacrginata	Indonesia: Sumatra, North Sumatra, Mt. Sibuatan	CCNY	HD-16-P054	BN003308	PRJNA714105	SAMN18673591	80.4	369	150830	NCBI:txid470265		This study	Genomic
O	Cimeliidae			Axia	margarita		Spain	[Not specified]	SRR1006157		PRJNA222329	SAMN02370224		293	114398	NCBI:txid475252	SRR1006157	Bazinet et al. 2013	Transcriptomic
I	Lycaenidae	Aphnaeinae		Axiocerses	harpax	ugandana	Kenya: Rift Valley, Soysambu, Rift Valley	MCZ	DJM-07-A210	BN003886	PRJNA714105	SAMN18674089	80.2	314	123331	NCBI:txid1547955		This study	Genomic
I	Lycaenidae	Polyommatinae	Polyommatini	Azanus	mirza		Mozambique: Sofala, Gorongosa National Park, Chitengo	MGCL	LEP50257	BN002839	PRJNA714105	SAMN18587525	97.8	368	151042	NCBI:txid482363		This study	Genomic
I	Lycaenidae	Polyommatinae	Polyommatini	Azanus	natalensis		Mozambique: Sofala, Gorongosa National Park, Chitengo	MGCL	LEP50396	BN002840	PRJNA714105	SAMN18587526	91.4	378	154074	NCBI:txid2691620		This study	Genomic
I	Lycaenidae	Polyommatinae	Polyommatini	Azanus	ubaldus		Kenya: Rift Valley, Olorgesailie	MCZ	DJM-10-A481	BN003909	PRJNA714105	SAMN18674091	51.4	366	150893	NCBI:txid1996568		This study	Genomic
I	Hesperiidae	Pyrrhopyginae	Azonaxini	Azonax	typhaon		French Guyana: Régina, Montagne de Kaw	[Not specified]	SRR9330385		PRJNA544364	SAMN11893870		336	134595	NCBI:txid2585998	SRR9330385	Zhang et al. 2019, ZooTaxa Skipper	Genomic
I	Hesperiidae	Coeliadinae		Badamia	exclamationis		Malaysia: Kedah, Langkawi, Kisap	UMUT	MY-2016-HES-22	BN000162	PRJNA714105	SAMN18587895	84.2	370	150504	NCBI:txid218712		This study	Genomic
I	Lycaenidae	Theclinae	Eumaeini	Badecla	lanckena		Peru: Loreto	MCZ	TQ-05-F332	BN007066	PRJNA714105	SAMN18674043	49.1	266	99627			This study	Genomic
I	Riodinidae	Riodininae	Riodinini	Baeotis	zonata		Mexico	MGCL	LEP22835		PRJNA714105	SAMN18587678		356	143075	NCBI:txid1418652		This study	Genomic
I	Lycaenidae	Poritiinae	Liptenini	Baliochila	barnesi		Mozambique: Sofala, Gorongosa National Park, Chitengo	MGCL	LEP48616	BN002854	PRJNA714105	SAMN18587517	88.4	355	145904			This study	Genomic
I	Pieridae	Pierinae	Pierini	Baltia	butleri	sikkima	[Not specified]	MGCL	LEP33705	BN006494	PRJNA714105	SAMN18587040	7.38	348	137168			This study	Genomic
I	Pieridae	Pierinae	Pierini	Baltia	shawii		Tajikistan: Chechekty Village, Muskol Mt. Range	CCNY	RI-18-W062	BN005586	PRJNA714105	SAMN18673650	9.14	228	87002	NCBI:txid380631		This study	Genomic
I	Hesperiidae	Hesperiinae	Taractrocerini	Banta	banta		Papua New Guinea: New Guinea, Morobe, Aseki	CJMC	CJM-19-2850	BN006861	PRJNA714105	SAMN18673730	7.86	375	152928			This study	Genomic
I	Hesperiidae	Hesperiinae	Baorini	Baoris	farri	farri	Malaysia: Kedah, Langkawi, Kisap	UMUT	MY-2016-HES-16	BN000165	PRJNA714105	SAMN18587892	109	367	150656	NCBI:txid1328965		This study	Genomic
I	Hesperiidae	Hesperiinae	Baorini	Baoris	oceia		Philippines: Bohol, Antequera, Mag-Aso Falls	CCNY	DL-11-Q040	BN000166	PRJNA714105	SAMN18673690	21.6	365	147763			This study	Genomic
I	Hesperiidae	Hesperiinae	Aeromachini	Baracus	vittatus		Sri Lanka: Central, Nuwara Eliya	MGCL	LEP79327	BN007111	PRJNA714105	SAMN18587772	32.6	317	119306			This study	Genomic
I	Hesperiidae	Barcinae		Barca	bicolor		China: Guangdong, Shaoguan, Nanling	UMUT	LEP79671	BN007002	PRJNA714105	SAMN18587923	100	362	142973	NCBI:txid2485976		This study	Genomic
I	Papilionidae	Baroniinae	Baroniini	Baronia	brevicornis		Mexico	[Not specified]	SRR8954515		PRJNA533298	SAMN11490363		297	123430	NCBI:txid132695	SRR8954515	Allio et al. 2019 SSB	Genomic
I	Lycaenidae	Poritiinae	Epitolini	Batelusia	zebra		Democratic Republic of Congo: Kanyambia, Kivu	ABRI	KA-18-095-ABRI	BN006131	PRJNA714105	SAMN18673372	64.8	356	142020			This study	Genomic
I	Nymphalidae	Biblidinae	Ageroniini	Batesia	hypochlora		Peru: Junin, Satipo	CCNY	BB-19-E002	BN006876	PRJNA714105	SAMN18673485	77.9	223	80836	NCBI:txid127305		This study	Genomic
I	Papilionidae	Papilioninae	Troidini	Battus	belus		Panama: Canal Zone	[Not specified]	SRR8954510		PRJNA533298	SAMN11490364		362	148556	NCBI:txid299009	SRR8954510	Allio et al. 2019 SSB	Genomic
I	Papilionidae	Papilioninae	Troidini	Battus	polydamas		Ecuador: Loja	MGCL	LEP15366		PRJNA714105	SAMN18587635		373	150131	NCBI:txid95565		This study	Genomic
I	Nymphalidae	Limenitidinae	Adoliadini	Bebearia	sophus		Kenya: Western, Kakamega Forest, River Yala	MCZ	DJM-07-A019		PRJNA714105	SAMN18673892		382	155344	NCBI:txid681775		This study	Genomic
I	Riodinidae	Riodininae	Befrostiini	Befrostia	lalannei		French Guyana: Route de Kaw	[Not specified]	SRR10158567		PRJNA549759	SAMN12776976		81	20366	NCBI:txid2614022	SRR10158567	Zhang et al. 2019, ZooTaxa Riodinidae	Genomic
I	Riodinidae	Riodininae	Nymphidiini	Behemothia	godmanii		Mexico: Puebla, Xicotapec de Juarez	MGCL	LEP78335	BN006894	PRJNA714105	SAMN18587235	15.4	141	46504			This study	Genomic
I	Pieridae	Pierinae	Pierini	Belenois	calypso		Liberia: East Nimba Nature Reserve, Radio Masts, Nimba Mountains	ZFMK	BN-SZS-00191	BN002295	PRJNA714105	SAMN18673845	18.34	320	131030			This study	Genomic
I	Pieridae	Pierinae	Pierini	Belenois	creona		Mozambique: Sofala, Gorongosa National Park, Chitengo	MGCL	LEP40365	BN002287	PRJNA714105	SAMN18587438	4.24	351	143718			This study	Genomic
I	Pieridae	Pierinae	Pierini	Belenois	java		Indonesia: Sulawesi, Central Sulawesi, Mt. Marawola	MGCL	LEP46735	BN002237	PRJNA714105	SAMN18587499	8.6	347	140755	NCBI:txid152598		This study	Genomic
I	Pieridae	Pierinae	Pierini	Belenois	subeida		Rwanda: Eastern, Akagera National Park	MGCL	LEP35444	BN002292	PRJNA714105	SAMN18587387	53.8	349	142552			This study	Genomic
I	Nymphalidae	Satyrinae	Satyrini	Berberia	abdelkader	taghzefti	Morocco: Haut Atlas, Tizi-n-Oufraou, djebel Ayachi, W Midelt	CSIC-UPF	RVcoll13S423	BN005538	PRJNA714105	SAMN18673753	74	383	157169			This study	Genomic
I	Hesperiidae	Tagiadinae	Celaenorrhinini	Bettonula	bettoni		Tanzania: Aman	MGCL	LEP61290	BN003707	PRJNA714105	SAMN18587189	95.2	369	147999	NCBI:txid1615788		This study	Genomic
I	Nymphalidae	Limenitidinae	Cymothoini	Bhagadatta	austenia	montana	Vietnam: Vĩnh Phúc, Tam Đảo National Park	MGCL	LEP59475	BN003533	PRJNA714105	SAMN18587126	19	354	144010	NCBI:txid1417366		This study	Genomic
I	Papilionidae	Parnassiinae	Zerynthiini	Bhutanitis	mansfieldi	pulchristriata	China: Yunnan	[Not specified]	SRR8954509		PRJNA533298	SAMN11490365		291	92771	NCBI:txid349371	SRR8954509	Allio et al. 2019 SSB	Genomic
I	Papilionidae	Parnassiinae	Zerynthiini	Bhutanitis	thaidina		China: Sichuan, Yaan, Baoxing	CCNY	FH-18-Z001	BN006284	PRJNA714105	SAMN18673573	68.4	380	155453	NCBI:txid93377		This study	Genomic
I	Nymphalidae	Satyrinae	Brassolini	Bia	actorion		Brazil: Amazonas, Distrito Agropecuario da Suframa, Manaus	UMD	RWH-96-0925	BN005125	PRJNA714105	SAMN18587808	6.72	377	153855	NCBI:txid127308		This study	Genomic
I	Hesperiidae	Coeliadinae		Bibasis	iluska		Myanmar: Shan State, Kalaw	[Not specified]	SRR9330409		PRJNA544364	SAMN11893859		115	29891	NCBI:txid2201512	SRR9330409	Zhang et al. 2019, ZooTaxa Skipper	Genomic
I	Hesperiidae	Coeliadinae		Bibasis	sena	uniformis	Thailand: Chonburi, Nong Nooch Botanical Gardens, Jom Tien	MCZ	DL-03-X004	BN003775	PRJNA714105	SAMN18674103	56	370	151460	NCBI:txid509298		This study	Genomic
I	Nymphalidae	Biblidinae	Biblidini	Biblis	hyperia		Mexico: Veracruz, Jalcomulco-Coatepec	MGCL	LEP22838		PRJNA714105	SAMN18587681		381	156585	NCBI:txid127311		This study	Genomic
I	Nymphalidae	Satyrinae	Satyrini	Bicyclus	anynana		Laboratory_Colony: F6 brother-sister matings	[Not specified]	GCA9002399651		PRJEB8426	SAMEA3639938		364	147105	NCBI:txid191405		IEB, University of Edinburgh	Genomic
I	Nymphalidae	Satyrinae	Satyrini	Bicyclus	hewitsonii		Cameroon: Southwest, Drink and Gari Camp, Mount Cameroon	ZFMK	BN-SZS-00015	BN001522	PRJNA714105	SAMN18673828	44	379	155064			This study	Genomic
I	Lycaenidae	Theclinae	Deudorigini	Bindahara	phocides		Australia: QLD, Wongaling	MCZ	KD-94-S015	BN003935	PRJNA714105	SAMN18674138	75.2	371	152494	NCBI:txid1371627		This study	Genomic
O	Geometridae	Ennominae		Biston	betularia		USA: WV	[Not specified]	SRR1021599		PRJNA222345	SAMN02370271		273	103127	NCBI:txid82595	SRR1021599	Bazinet et al. 2013	Transcriptomic
I	Lycaenidae	Theclinae	Eumaeini	Bistonina	biston		Peru: Loreto, Road Iquitos-Nauta	MCZ	TQ-05-F324	BN003940	PRJNA714105	SAMN18315701	39.4	370	149871			This study	Genomic
I	Nymphalidae	Satyrinae	Brassolini	Blepolenis	bassus		Brazil: Santa Catarina, Parque Nacional de São Joaquim	CLDZ	LEP53155	BN001532	PRJNA714105	SAMN18587542	89.4	132	54656	NCBI:txid1080314		This study	Genomic
I	Nymphalidae	Satyrinae	Melanitini	Bletogona	mycalesis		Indonesia: Sulawesi, Central Sulawesi, Bobo, Lore Lindu National Park	CCNY	DL-12-E039	BN004412	PRJNA714105	SAMN18673510	62.2	380	156993			This study	Genomic
I	Hesperiidae	Pyrginae	Carcharodini	Bolla	imbras		Mexico: Veracruz, Road side near Obedezca Las Senales	MGCL	LEP53655	BN005362	PRJNA714105	SAMN18587088	66.6	377	152490			This study	Genomic
I	Hesperiidae	Pyrginae	Carcharodini	Bolla	sp.		Ecuador: Napo, Wildsumaco Biological Station	MGCL	LEP41725	BN000169	PRJNA714105	SAMN18587448	33.6	368	147492	NCBI:txid993681		This study	Genomic
I	Nymphalidae	Heliconiinae	Argynnini	Boloria	erubescens		Kazakhstan: Almaty, Ile-Altav National Park	MGCL	LEP35880	BN002984	PRJNA714105	SAMN18587392	94.6	387	158315	NCBI:txid596720		This study	Genomic
I	Nymphalidae	Heliconiinae	Argynnini	Boloria	pales		Montenegro: Mt. Komovi	CSIC-UPF	17T048	BN005534	PRJNA714105	SAMN18673750	57.6	379	156440	NCBI:txid405024		This study	Genomic
I	Hesperiidae	Hesperiinae	Baorini	Borbo	borbonica		Zambia: Nsobe Game Park, Ndola District	ZFMK	BN-SZS-00335	BN000170	PRJNA714105	SAMN18673861	16	368	150622	NCBI:txid1678383		This study	Genomic
I	Hesperiidae	Hesperiinae	Baorini	Borbo	cinnara		Malaysia: Kedah, Langkawi, Kisap	UMUT	MY-2016-HES-41	BN000171	PRJNA714105	SAMN18587901	41.2	367	151934	NCBI:txid218714		This study	Genomic
I	Riodinidae	Riodininae	Riodinini	Brachyglenis	esthema		Peru: Junin, Peru, San Ramon	MCZ	MFB-00-N007	BN004084	PRJNA714105	SAMN18674154	29.4	351	140725			This study	Genomic
I	Nymphalidae	Satyrinae	Satyrini	Brakefieldia	decira		Liberia: East Nimba Nature Reserve, Blue Lake Road, Nimba Mountains	ZFMK	BN-SZS-00129	BN001534	PRJNA714105	SAMN18673834	23.6	380	155153	NCBI:txid1844984		This study	Genomic
I	Nymphalidae	Satyrinae	Satyrini	Brakefieldia	elisi		Ghana: Pawa Camp, Kyabobo National Park	ZFMK	BN-SZS-00375	BN001811	PRJNA714105	SAMN18673867	11.4	111	51374			This study	Genomic
I	Lycaenidae	Theclinae	Eumaeini	Brangas	sp. Robbins01		Costa Rica	MGCL	LEP28885	BN000928	PRJNA714105	SAMN18315704	5.92	362	148109	NCBI:txid705618		This study	Genomic
I	Nymphalidae	Satyrinae	Brassolini	Brassolis	sophorae		Ecuador: Morona-Santiago	MGCL	LEP16688		PRJNA714105	SAMN18587636		377	153704	NCBI:txid513115		This study	Genomic
I	Nymphalidae	Heliconiinae	Argynnini	Brenthis	daphne		France: Pyrénées-Orientales, Prats-de-Mollo-la-Preste	MGCL	LEP19314		PRJNA714105	SAMN18587654		97	45833	NCBI:txid405032		This study	Genomic
I	Nymphalidae	Heliconiinae	Argynnini	Brenthis	ino		Kyrgyzstan: Chuy, Chuyskaya oblast	MCZ	VL-05-N717	BN007068	PRJNA714105	SAMN18674047	10.3	332	134507	NCBI:txid405034		This study	Genomic
I	Lycaenidae	Polyommatinae	Polyommatini	Brephidium	exilis		USA: AZ, Santa Cruz Co., Coronado National Forest, Sycamore Canyon	MGCL	LEP43869	BN000929	PRJNA714105	SAMN18587489	24.8	375	152106	NCBI:txid1617958		This study	Genomic
I	Lycaenidae	Theclinae	Eumaeini	Brevianta	undulata		Ecuador: Napo, Wildsumaco Biological Station	MGCL	LEP36808	BN000930	PRJNA714105	SAMN18587405	84.8	374	152717			This study	Genomic
I	Nymphalidae	Danainae	Ithomiini	Brevioleria	arzalia		Peru: Madre de Dios, Los Amigos Biological Station	MGCL	LEP79177	BN007160	PRJNA714105	SAMN18587272	34	383	156604	NCBI:txid331309		This study	Genomic
I	Nymphalidae	Satyrinae	Satyrini	Brintesia	circe		Turkey: Ankara, Kargasekmez Geçidi, Kizilcahamam	MCZ	RV-04-G152	BN004349	PRJNA714105	SAMN18674012	71.2	377	155575	NCBI:txid111891		This study	Genomic
I	Lycaenidae	Theclinae	Iolaini	Britomartis	cleoboides		Thailand: Trang, Ampuh Nayong, Khao Chong	MCZ	DL-05-K003	BN004045	PRJNA714105	SAMN18674107	78.6	375	154009			This study	Genomic
I	Hesperiidae	Hesperiinae	Baorini	Brusa	saxicola		[Not specified]	MGCL	LEP33726	BN006515	PRJNA714105	SAMN18587709	3.36	187	61859			This study	Genomic
I	Lycaenidae	Theclinae	Iolaini	Bullis	buto		India: Meghalaya, Chena, Khasi Hills, Tujuria	MGCL	LEP78394	BN006929	PRJNA714105	SAMN18587248	5.16	193	66678			This study	Genomic
I	Hesperiidae	Eudaminae	Phocidini	Bungalotis	astylos		Costa Rica	MGCL	LEP28822	BN000182	PRJNA714105	SAMN18587330	30.6	377	153152	NCBI:txid354807		This study	Genomic
I	Hesperiidae	Eudaminae	Phocidini	Bungalotis	erythus		Costa Rica: Alajuela, ACG, Brasilia, Moga	[Not specified]	SRR7174382		PRJNA464409	SAMN09208384		354	145843	NCBI:txid354809	SRR7174382	Li et al. 2019, PNAS	Genomic
I	Hesperiidae	Eudaminae	Phocidini	Bungalotis	midas		Mexico: Veracruz, Las Tuxtlas Research Station	MGCL	LEP53825	BN005424	PRJNA714105	SAMN18587096	60.6	376	153331	NCBI:txid354810		This study	Genomic
I	Hesperiidae	Coeliadinae		Burara	amara		Thailand: Chonburi, Nong Nooch Botanical Gardens, Jom Tien	MCZ	DL-03-X005	BN003776	PRJNA714105	SAMN18674104	42.6	365	150843			This study	Genomic
I	Hesperiidae	Coeliadinae		Burara	harisa	consobrina	Malaysia: Kedah, Langkawi, Kisap	UMUT	MY-2016-HES-43	BN000189	PRJNA714105	SAMN18587850	7.44	322	129707			This study	Genomic
I	Hesperiidae	Coeliadinae		Burara	oedipodea		Indonesia: Borneo, West Kalimantan, Mt. Bawang	MGCL	LEP37047	BN000193	PRJNA714105	SAMN18587722	130	360	143713	NCBI:txid2201516		This study	Genomic
I	Hesperiidae	Coeliadinae		Burara	striata		China: Sichuan, Pingwu Co.	[Not specified]	SRR7174555		PRJNA464409	SAMN09208363		358	147186	NCBI:txid1980151	SRR7174555	Li et al. 2019, PNAS	Genomic
I	Hesperiidae	Pyrginae	Carcharodini	Burca	hispaniolae		Dominican Republic: Hispaniola, Pedernales, Acetillar	MGCL	LEP61293	BN003710	PRJNA714105	SAMN18587192	35.4	367	142730			This study	Genomic
I	Lycaenidae	Theclinae	Theclini	Burmaozephyrus	kothayaungi		Myanmar: Chin State, Mindat	CCNY	EB-19-X123	BN007034	PRJNA714105	SAMN18673550	18.4	341	131870			This study	Genomic
I	Hesperiidae	Pyrginae	Pyrgini	Burnsius	albescens		USA: TX, Bexar Co., San Antonio, Ebony Hill Research Station	[Not specified]	SRR7174499		PRJNA464409	SAMN09208540		204	59397	NCBI:txid2233706	SRR7174499	Li et al. 2019, PNAS	Genomic
I	Hesperiidae	Pyrginae	Pyrgini	Burnsius	philetas		USA: TX, Starr Co., 0.5 mi W Roma Creek	[Not specified]	SRR7174498		PRJNA464409	SAMN09208541		342	143405	NCBI:txid2233713	SRR7174498	Li et al. 2019, PNAS	Genomic
I	Lycaenidae	Theclinae	Eumaeini	Busbiina	bosora		[Not specified]	MCZ	BB-05-Q795	BN004042	PRJNA714105	SAMN18315705	61.4	361	148072			This study	Genomic
I	Hesperiidae	Heteropterinae	Butleriini	Butleria	elwesi		Chile: Llanguihue, Astilleros	MGCL	LEP65678	BN005146	PRJNA714105	SAMN18587230	54.4	365	143196	NCBI:txid2585854		This study	Genomic
I	Hesperiidae	Heteropterinae	Butleriini	Butleria	flavomaculatus		Chile: Valdivia, Rincon de Piedra, 30 km SE Valdivia	[Not specified]	SRR7174380		PRJNA464409	SAMN09208564		135	35051	NCBI:txid2201517	SRR7174380	Li et al. 2019, PNAS	Genomic
I	Hesperiidae	Heteropterinae	Butleriini	Butleria	paniscoides		Chile: Coquimbo	CSIC-UPF	Rvcoll08L540	BN000195	PRJNA714105	SAMN18673763	13.2	372	151031			This study	Genomic
I	Hesperiidae	Hesperiinae	Hesperiini	Buzyges	idothea		Costa Rica: San Jose, Rutaz	MGCL	LEP61227	BN003582	PRJNA714105	SAMN18587149	22.6	365	147179			This study	Genomic
I	Papilionidae	Papilioninae	Troidini	Byasa	alcinous		Japan: Fujinomiya, Shirao	MGCL	LEP36333	BN005195	PRJNA714105	SAMN18587044	72	380	154342	NCBI:txid85299		This study	Genomic
I	Nymphalidae	Biblidinae	Biblidini	Byblia	anvatara		Mozambique: Sofala, Gorongosa National Park, Chitengo	MGCL	LEP50109	BN001537	PRJNA714105	SAMN18587524	66.8	353	147241	NCBI:txid311066		This study	Genomic
I	Nymphalidae	Biblidinae	Biblidini	Byblia	ilithyia		South Africa: Limpopo, Mogalakwena Research Center	CSIC-UPF	RVcoll17I047	BN005535	PRJNA714105	SAMN18673758	75.2	379	156465	NCBI:txid679332		This study	Genomic
I	Hesperiidae	Pyrginae	Achlyodini	Cabirus	procas		Ecuador: Napo, Tena	MGCL	LEP59332	BN003423	PRJNA714105	SAMN18587109	77.2	373	151646	NCBI:txid1908709		This study	Genomic
I	Lycaenidae	Polyommatinae	Polyommatini	Cacyreus	lingeus		Kenya: Rift Valley, Kerio valley, Beritwo	MCZ	ME-12-C869	BN003918	PRJNA714105	SAMN18674148	41.2	367	148748			This study	Genomic
I	Hesperiidae	Hesperiinae	Astictopterini	Caenides	dacela		Ghana: Ashanti, Bobiri Forest	AWC	566	BN000198	PRJNA714105	SAMN18673457	6.2	374	151709	NCBI:txid509354		This study	Genomic
I	Hesperiidae	Hesperiinae	Astictopterini	Caenides	hidaroides		Liberia: East Nimba Nature Reserve, Radio Masts, Nimba Mountains	ZFMK	BN-SZS-00182	BN000200	PRJNA714105	SAMN18673844	63	373	152109			This study	Genomic
I	Lycaenidae	Polyommatinae	Polyommatini	Caerulea	coeligena		China: Chongqing Municipality, Wuxi	MCZ	FH-05-M001	BN004046	PRJNA714105	SAMN18674115	93.6	382	155758	NCBI:txid1002892		This study	Genomic
I	Nymphalidae	Satyrinae	Satyrini	Caeruleuptychia	umbrosa		Brazil: Bahia, Una Reserve	MGCL	MGCLLOAN513		PRJNA714105	SAMN18587606		367	150174	NCBI:txid270013		This study	Genomic
I	Nymphalidae	Satyrinae	Satyrini	Caeruleuptychia	urania		Brazil: Mato Grosso, Rio Teles Pires, Cachoeira Sete Quedas	ZUEC	MGCLLOAN302		PRJNA714105	SAMN18587943		358	146006	NCBI:txid2170507		This study	Genomic
I	Riodinidae	Riodininae	Riodinini	Calephelis	nemesis		USA: TX, Hidalgo Co., Penitas RR Tracks	[Not specified]	GCA0022455051		PRJNA390182	SAMN07212114		369	152409	NCBI:txid2558925	GCA_002245505.1	UT Southwestern Medical Center	Genomic
I	Riodinidae	Riodininae	Riodinini	Calephelis	perditalis		USA: TX	[Not specified]	SRR10158584		PRJNA549759	SAMN12776961		365	149785	NCBI:txid2614014	SRR10158584	Zhang et al. 2019, ZooTaxa Riodinidae	Genomic
I	Riodinidae	Riodininae	Riodinini	Calephelis	virginiensis		USA: TX, Hardin Co., 4.4 mi SW Kountze	[Not specified]	GCA0022454751		PRJNA390182	SAMN07212116		375	153073	NCBI:txid2010996	GCA_002245475.1	UT Southwestern Medical Center	Genomic
I	Lycaenidae	Polyommatinae	Polyommatini	Caleta	caleta	caleta	Indonesia: Sulawesi, Central Sulawesi, Palolo	CCNY	HD-16-P068	BN004562	PRJNA714105	SAMN18673595	21.6	371	150990	NCBI:txid644931		This study	Genomic
I	Nymphalidae	Satyrinae	Brassolini	Caligo	eurilochus		Costa Rica: ACG	UMD	05-srnp-46284	BN005818	PRJNA714105	SAMN18587820	76	77	37181	NCBI:txid722288		This study	Genomic
I	Nymphalidae	Calinaginae		Calinaga	sudassana		Thailand: Chiang Mai, Chiang Mai	MCZ	HU-08-A010		PRJNA714105	SAMN18673934		360	148959	NCBI:txid270055		This study	Genomic
I	Nymphalidae	Satyrinae	Satyrini	Calisto	obscura		Dominican Republic: Hispaniola, La Altagracia, Bavaro	MGCL	LEP19265		PRJNA714105	SAMN18587653		365	147582	NCBI:txid681776		This study	Genomic
I	Nymphalidae	Satyrinae	Zetherini	Callarge	sagitta	occidentalis	Vietnam: Lào Cai, Sa Pa	MGCL	LEP59801	BN003537	PRJNA714105	SAMN18587127	25	379	153984	NCBI:txid1560205		This study	Genomic
I	Hesperiidae	Tagiadinae	Tagiadini	Calleagris	jamesoni	jamesoni	Zambia: Central	CSIC-UPF	Rvcoll11K159	BN000202	PRJNA714105	SAMN18673766	15	365	149495			This study	Genomic
I	Lycaenidae	Polyommatinae	Polyommatini	Callenya	melaena		Vietnam: Lam Dong, Da Teh District	CCNY	DL-16-V229	BN004454	PRJNA714105	SAMN18673530	5.44	379	153846			This study	Genomic
I	Nymphalidae	Satyrinae	Satyrini	Callerebia	annada	caeca	Nepal: Ramecchap, Shivalaya	CCNY	DL-17-J012	BN004463	PRJNA714105	SAMN18673540	53.8	374	153943	NCBI:txid1261514		This study	Genomic
I	Nymphalidae	Biblidinae	Callicorini	Callicore	astarte		Brazil: Amazônia, Novo Módulo	CLDZ	LEP53280	BN002974	PRJNA714105	SAMN18587560	64	379	156018	NCBI:txid741401		This study	Genomic
I	Hesperiidae	Hesperiinae	Hesperiini	Callimormus	radiola		Ecuador: Napo, Parque Nacional Yasuní	AWC	80	BN000205	PRJNA714105	SAMN18673381	3.14	366	149833	NCBI:txid509299		This study	Genomic
I	Riodinidae	Riodininae		Callistium	cleadas		Brazil: Espirito Santo, Linhares	MGCL	LEP78379	BN006903	PRJNA714105	SAMN18587237	52.6	250	90786			This study	Genomic
I	Nymphalidae	Danainae	Ithomiini	Callithomia	lenea		Venezuela: Bolivar, Salto La Pava	MCZ	RV-06-A017	BN006844	PRJNA714105	SAMN18674022	109	384	159053	NCBI:txid304538		This study	Genomic
I	Lycaenidae	Theclinae	Eumaeini	Callophrys	rubi		Croatia: Split-Dalmatia County, Podgora	MGCL	LEP50959	BN002846	PRJNA714105	SAMN18315711	96.6	368	151391	NCBI:txid242269		This study	Genomic
I	Hesperiidae	Hesperiinae	Hesperiini	Calpodes	ethlius		Costa Rica: Guanacaste, ACG	AWC	144	BN000207	PRJNA714105	SAMN18673395	6.9	374	152432	NCBI:txid73634		This study	Genomic
I	Hesperiidae	Hesperiinae	Baorini	Caltoris	cormasa		Malaysia: Kedah, Langkawi, Kisap	UMUT	MY-2016-HES-50	BN000208	PRJNA714105	SAMN18587851	10.9	237	92345	NCBI:txid1884842		This study	Genomic
I	Hesperiidae	Hesperiinae	Baorini	Caltoris	sirius		Myanmar: Shan State, Kalaw Reservoir	[Not specified]	SRR7174520		PRJNA464409	SAMN09208577		332	120192	NCBI:txid1972208	SRR7174520	Li et al. 2019, PNAS	Genomic
I	Lycaenidae	Theclinae	Eumaeini	Calycopis	cecrops		USA: LA, Natchitoches Parish, Kisatchie National Forest	[Not specified]	GCA0016252451		PRJNA314404	SAMN04534834		358	147921	NCBI:txid7108	GCA_001625245.1	FDA Center for Biologics Evaluation and Research	Genomic
I	Riodinidae	Riodininae	Calydnini	Calydna	nicolayi		Ecuador: Orellana, Boca del Río Añangu	MGCL	LEP18924		PRJNA714105	SAMN18587649		363	144839			This study	Genomic
I	Riodinidae	Riodininae	Calydnini	Calydna	sturnula		Costa Rica: ACG	[Not specified]	SRR10158578		PRJNA549759	SAMN12776967		363	141731	NCBI:txid717351	SRR10158578	Zhang et al. 2019, ZooTaxa Riodinidae	Genomic
I	Lycaenidae	Theclinae	Eumaeini	Camissecla	camissa		Ecuador: Morona-Santiago	MCZ	BB-02-Q723	BN003834	PRJNA714105	SAMN18674082	42.2	340	140701			This study	Genomic
I	Hesperiidae	Pyrginae	Erynnini	Camptopleura	auxo		Ecuador: Napo, Parque Nacional Yasuní	AWC	81	BN000211	PRJNA714105	SAMN18673382	7.2	372	149969	NCBI:txid354820		This study	Genomic
I	Lycaenidae	Theclinae	Candalidini	Candalides	albosericea		Australia: QLD, Burrum Heads	MCZ	KD-94-S046	BN001257	PRJNA714105	SAMN18674140	19.6	369	151200			This study	Genomic
I	Lycaenidae	Theclinae	Candalidini	Candalides	xanthospilos		Australia: QLD, Goomburra State Forest	MCZ	RE-05-D052		PRJNA714105	SAMN18673994		375	154191			This study	Genomic
I	Hesperiidae	Hesperiinae	Hesperiini	Cantha	calva		Brazil: Rondonia, Cacaulândia	MGCL	LEP33733	BN006522	PRJNA714105	SAMN18587710	44.6	355	139757			This study	Genomic
I	Hesperiidae	Tagiadinae	Tagiadini	Capila	jayadeva		Vietnam: Lâm Đồng, Bao Lam Dambri	MGCL	LEP62236	BN003642	PRJNA714105	SAMN18587229	97.6	359	146499			This study	Genomic
I	Hesperiidae	Tagiadinae	Tagiadini	Capila	phanaeus	phanaeus	Malaysia: Kedah, Langkawi, Kisap	UMUT	MY-2016-HES-80	BN000212	PRJNA714105	SAMN18587860	26	329	136369			This study	Genomic
I	Hesperiidae	Tagiadinae	Tagiadini	Capila	zennara		Myanmar: Rakhine, Gwa Twsp Ye Phya, Chaung	[Not specified]	SRR7174484		PRJNA464409	SAMN09208477		102	25704	NCBI:txid2201520	SRR7174484	Li et al. 2019, PNAS	Genomic
I	Hesperiidae	Tagiadinae	Tagiadini	Caprona	pillaana		Namibia	CSIC-UPF	Rvcoll15D054	BN000213	PRJNA714105	SAMN18673779	20	375	150684			This study	Genomic
I	Nymphalidae	Satyrinae	Satyrini	Capronnieria	galesus		Brazil: São Paulo, Santa Barbara	MGCL	MGCLLOAN333		PRJNA714105	SAMN18587597		374	151720	NCBI:txid742064		This study	Genomic
I	Lycaenidae	Theclinae	Deudorigini	Capys	alpheus		South Africa: Western Cape, Witvoetskloof Flower Farm	MCZ	ZAK-08-P738	BN003905	PRJNA714105	SAMN18674261	73	375	154230			This study	Genomic
I	Hesperiidae	Pyrginae	Carcharodini	Carcharodus	alceae		Croatia: Split-Dalmatia County, Podgora	MGCL	LEP50734	BN000214	PRJNA714105	SAMN18587530	83.6	374	152388	NCBI:txid509358		This study	Genomic
I	Riodinidae	Riodininae	Riodinini	Caria	ino	melicerta	USA: TX	[Not specified]	SRR10158579		PRJNA549759	SAMN12776965		333	137353	NCBI:txid2614018	SRR10158579	Zhang et al. 2019, ZooTaxa Riodinidae	Genomic
I	Riodinidae	Riodininae	Riodinini	Caria	mantinea		Costa Rica: ACG	UMD	08-SRNP-31605	BN005702	PRJNA714105	SAMN18587836	79	368	148670	NCBI:txid717259		This study	Genomic
I	Nymphalidae	Satyrinae	Satyrini	Carminda	paeon		Brazil: Rio Grande do Sul, Estação Ecológica Aracuri	CLDZ	LEP53223	BN001929	PRJNA714105	SAMN18587550	74.4	371	151660	NCBI:txid2211322		This study	Genomic
I	Nymphalidae	Satyrinae	Satyrini	Carminda	umuarama		Brazil: Rio de Janeiro, Parque Nacional Itatiaia, Brejo da Lapa	DZUP	BCDZWillmott046		PRJNA714105	SAMN18673786		355	142860	NCBI:txid1866908		This study	Genomic
I	Hesperiidae	Pyrginae	Pyrgini	Carrhenes	canescens		Peru: Junin, La Solitaria-Quebrada Siete Jeringas	MCZ	RV-04-I110	BN000222	PRJNA714105	SAMN18674223	91.6	370	151412	NCBI:txid354824		This study	Genomic
I	Hesperiidae	Pyrginae	Pyrgini	Carrhenes	fuscescens		Costa Rica: ACG	UMD	DHJ-02-2429	BN005698	PRJNA714105	SAMN18587841	60.6	379	154758	NCBI:txid354825		This study	Genomic
I	Hesperiidae	Heteropterinae	Heteropterini	Carterocephalus	palaemon		USA: CA, Sierra Co., Tahoe National Forest, Mohawk-Chapman Rd.	[Not specified]	SRR7174471		PRJNA464409	SAMN09208560		368	150342	NCBI:txid218720	SRR7174471	Li et al. 2019, PNAS	Genomic
I	Hesperiidae	Hesperiinae	Hesperiini	Carystina	aurifer		Ecuador: Napo, Wildsumaco Biological Station	MGCL	LEP30390	BN000227	PRJNA714105	SAMN18587360	79.4	375	153846			This study	Genomic
I	Hesperiidae	Hesperiinae	Hesperiini	Carystoides	escalantei		Costa Rica: ACG	MGCL	LEP61250	BN003667	PRJNA714105	SAMN18587166	97	378	154226			This study	Genomic
I	Hesperiidae	Hesperiinae	Hesperiini	Carystus	phorcus		Costa Rica: Guanacaste, ACG, Sector Mundo Nuevo, Vado Miramonte	[Not specified]	SRR7174425		PRJNA464409	SAMN09208597		373	150756	NCBI:txid354836	SRR7174425	Li et al. 2019, PNAS	Genomic
I	Nymphalidae	Satyrinae	Satyrini	Cassionympha	cassius		South Africa: Limpopo, Haenerstburg	CSIC-UPF	RVcoll17I127	BN005539	PRJNA714105	SAMN18673759	49	381	155206	NCBI:txid669535		This study	Genomic
I	Lycaenidae	Polyommatinae	Polyommatini	Castalius	rosimon	rosimon	Thailand: Samut Songkhram, Bang Khantak	MCZ	DL-01-Q595	BN004005	PRJNA714105	SAMN18674097	47.6	375	153208	NCBI:txid644933		This study	Genomic
I	Nymphalidae	Nymphalinae	Melitaeini	Castilia	fulgora		Costa Rica: Cartago, Rio Grande Orosi	MCZ	RE-01-H162	BN004335	PRJNA714105	SAMN18673980	53.4	377	155724			This study	Genomic
I	Nymphalidae	Biblidinae	Callicorini	Catacore	kolyma		Ecuador: Esmeraldas	UMUT	LEP79676	BN006997	PRJNA714105	SAMN18587924	51.4	346	135753	NCBI:txid1486063		This study	Genomic
I	Nymphalidae	Nymphalinae	Kallimini	Catacroptera	cloanthe	cloanthe	Zambia: Northern, Nyika, Manyanjere Forest	MCZ	ME-12-C686	BN004324	PRJNA714105	SAMN18673952	40	381	156770	NCBI:txid311079		This study	Genomic
I	Lycaenidae	Theclinae	Catapaecilmatini	Catapaecilma	elegans		[Not specified]	MCZ	DL-04-V001	BN004030	PRJNA714105	SAMN18674105	46.2	212	86566			This study	Genomic
I	Lycaenidae	Theclinae	Catapaecilmatini	Catapaecilma	major		Malaysia: Selangor, Ulu Selangor Forest Reserve	MCZ	MWT-93-B020		PRJNA714105	SAMN18673968		350	142706			This study	Genomic
I	Pieridae	Pierinae	Pierini	Catasticta	nimbice		Costa Rica: San Jose, Copey	MCZ	MFB-00-P244	BN004277	PRJNA714105	SAMN18673966	43.6	355	144313			This study	Genomic
I	Pieridae	Pierinae	Pierini	Catasticta	teutamis		Ecuador: Napo, Wildsumaco Biological Station	MGCL	LEP42789	BN002313	PRJNA714105	SAMN18587465	25.2	352	142522	NCBI:txid2601430		This study	Genomic
I	Nymphalidae	Satyrinae	Brassolini	Catoblepia	xanthicles		Brazil: Rondonia, Amazônia, Ilha da Pedra	CLDZ	LEP53277	BN001547	PRJNA714105	SAMN18587559	71	380	155108			This study	Genomic
I	Lycaenidae	Polyommatinae	Polyommatini	Catochrysops	strabo		Philippines: Marinqudue, Boac River	MCZ	DG-04-A001	BN004029	PRJNA714105	SAMN18674087	41.8	86	42804	NCBI:txid716708		This study	Genomic
I	Riodinidae	Riodininae	Nymphidiini	Catocyclotis	aemulius		Costa Rica: San Jose, San Pedro	MCZ	RE-01-H250	BN004096	PRJNA714105	SAMN18674205	56.2	367	148933	NCBI:txid1704326		This study	Genomic
I	Riodinidae	Riodininae	Nymphidiini	Catocyclotis	sejuncta		Brazil: Rio Grande do Sul, Pinhal Grande	CLDZ	LEP53023	BN002740	PRJNA714105	SAMN18587063	4.16	280	100995			This study	Genomic
I	Nymphalidae	Biblidinae	Epicaliini	Catonephele	numilia		[Purchased from butterfly breeder]: Origin unknown, FLMNH Butterfly Rainforest	MGCL	LEP32864	BN001548	PRJNA714105	SAMN18587376	68.8	377	154296	NCBI:txid191419		This study	Genomic
I	Pieridae	Coliadinae		Catopsilia	scylla	sumbana	Indonesia: East Nusa Tenggara, Sumba, East Sumba, Lewa, Raja Forest	CCNY	DL-13-F181	BN002319	PRJNA714105	SAMN18673517	23.2	366	148423	NCBI:txid441319		This study	Genomic
I	Lycaenidae	Polyommatinae	Polyommatini	Catopyrops	ancyra		Papua New Guinea: New Guinea, Morobe, Wau Ecology Institute, Wau	MCZ	MFB-99-T900	BN003978	PRJNA714105	SAMN18674173	54.8	375	152853	NCBI:txid1541738		This study	Genomic
I	Hesperiidae	Eudaminae	Eudamini	Cecropterus	albociliatus		Costa Rica: Guanacaste, ACG	AWC	186	BN000080	PRJNA714105	SAMN18673399	6.14	376	151445	NCBI:txid2233717		This study	Genomic
I	Hesperiidae	Eudaminae	Eudamini	Cecropterus	bathyllus		USA: OK, Atoka Co., McGee Creek Natural Scenic Recreation Area	[Not specified]	SRR7174390		PRJNA464409	SAMN09208398		357	142706	NCBI:txid2233719	SRR7174390	Li et al. 2019, PNAS	Genomic
I	Hesperiidae	Eudaminae	Eudamini	Cecropterus	casica		USA: AZ, Pinal Co., Coronado National Forest, Catalina Mountains	[Not specified]	SRR7174392		PRJNA464409	SAMN09208394		364	148584	NCBI:txid2233720	SRR7174392	Li et al. 2019, PNAS	Genomic
I	Hesperiidae	Eudaminae	Eudamini	Cecropterus	confusis		USA: TX, Wise Co., LBJ National Grassland	[Not specified]	SRR7174394		PRJNA464409	SAMN09208396		373	152493	NCBI:txid2233721	SRR7174394	Li et al. 2019, PNAS	Genomic
I	Hesperiidae	Eudaminae	Eudamini	Cecropterus	dorantes		USA: TX, Starr Co., Rio Grande City, Fort Ringgold	[Not specified]	SRR7174579		PRJNA464409	SAMN09208402		372	154169	NCBI:txid2233722	SRR7174579	Li et al. 2019, PNAS	Genomic
I	Hesperiidae	Eudaminae	Eudamini	Cecropterus	doryssus		USA: TX, Starr Co., Roma International Bridge	[Not specified]	SRR7174574		PRJNA464409	SAMN09208407		367	149989	NCBI:txid2233724	SRR7174574	Li et al. 2019, PNAS	Genomic
I	Hesperiidae	Eudaminae	Eudamini	Cecropterus	evenus		Brazil: Minas Gerais, Serra do Cipo	[Not specified]	SRR7174399		PRJNA464409	SAMN09208393		347	143273	NCBI:txid2233728	SRR7174399	Li et al. 2019, PNAS	Genomic
I	Hesperiidae	Eudaminae	Eudamini	Cecropterus	lyciades		USA: TX, Sabine Co. Sabine National Forest	[Not specified]	GCA0029304951		PRJNA351921	SAMN05958461		381	155697	NCBI:txid334116	GCA_002930495.1	UT Southwestern Medical Center	Genomic
I	Hesperiidae	Eudaminae	Eudamini	Cecropterus	toxeus		USA: TX, Starr Co., Roma, Citizens State Bank	[Not specified]	SRR7174573		PRJNA464409	SAMN09208404		377	154978	NCBI:txid2233737	SRR7174573	Li et al. 2019, PNAS	Genomic
I	Hesperiidae	Tagiadinae	Celaenorrhinini	Celaenorrhinus	aurivittatus		Myanmar: Shan State, Paya Gyi Gon	[Not specified]	SRR9330394		PRJNA544364	SAMN11893861		304	112375	NCBI:txid2585855	SRR9330394	Zhang et al. 2019, ZooTaxa Skipper	Genomic
I	Hesperiidae	Tagiadinae	Celaenorrhinini	Celaenorrhinus	eligius		Costa Rica: ACG	UMD	05-SRNP-66203	BN005062	PRJNA714105	SAMN18587822	61.2	370	150470	NCBI:txid354841		This study	Genomic
I	Hesperiidae	Tagiadinae	Celaenorrhinini	Celaenorrhinus	leucocera		Thailand: Phrae, Phai Thon, Rong Kwang District	CCNY	YI-16-P234	BN000235	PRJNA714105	SAMN18673715	22	300	120196			This study	Genomic
I	Hesperiidae	Tagiadinae	Celaenorrhinini	Celaenorrhinus	macrostictus		Kenya: Western, Kakamega Forest	MCZ	DJM-07-A137		PRJNA714105	SAMN18673897		377	152305	NCBI:txid1607930		This study	Genomic
I	Hesperiidae	Tagiadinae	Celaenorrhinini	Celaenorrhinus	patula		Myanmar: Rakhine, GwaTwsp Ye Phya	[Not specified]	SRR9330396		PRJNA544364	SAMN11893863		95	21556	NCBI:txid2585858	SRR9330396	Zhang et al. 2019, ZooTaxa Skipper	Genomic
I	Lycaenidae	Polyommatinae	Polyommatini	Celastrina	argiolus		Japan: Yamanashi, Nagasaka, Hokuto-shi, Hinoharu	MGCL	LEP36047	BN002849	PRJNA714105	SAMN18587398	95.2	375	151795	NCBI:txid203782		This study	Genomic
I	Lycaenidae	Polyommatinae	Polyommatini	Celatoxia	marginata	marginata	China: Yunnan, Tengchong, Chizhulie	CCNY	FH-17-T128	BN006862	PRJNA714105	SAMN18673572	27.9	381	155107			This study	Genomic
I	Lycaenidae	Theclinae	Eumaeini	Celmia	celmus		Peru: Loreto, Puerto Almendra, Road Iquitos-Nauta, Iquitos	MCZ	TQ-05-F690	BN003947	PRJNA714105	SAMN18315719	39.8	366	150343	NCBI:txid1107578		This study	Genomic
I	Hesperiidae	Pyrginae	Pyrgini	Celotes	nessus		USA: AZ, Santa Cruz Co., Coronado National Forest, Sycamore Canyon	MGCL	LEP40084	BN000244	PRJNA714105	SAMN18587429	89	377	154855	NCBI:txid509360		This study	Genomic
I	Lycaenidae	Poritiinae	Epitolini	Cephetola	pinodes		Sierra Leone: Northern Region	MCZ	SZS-ES-A026	BN004052	PRJNA714105	SAMN18674249	50	348	142960			This study	Genomic
I	Nymphalidae	Satyrinae	Satyrini	Cepheuptychia	cephus		Ecuador: Orellana, Rio Napo, Boca del Río Añangu	MGCL	KW09011321		PRJNA714105	SAMN18673812		265	102646	NCBI:txid2527851		This study	Genomic
I	Hesperiidae	Eudaminae	Eudamini	Cephise	aelius		Costa Rica: Guanacaste	AWC	446	BN000245	PRJNA714105	SAMN18673429	11.8	376	152606	NCBI:txid354846		This study	Genomic
I	Hesperiidae	Hesperiinae	Taractrocerini	Cephrenes	augiades		Australia: NSW, Dudley	AWC	121	BN000246	PRJNA714105	SAMN18673390	10.8	357	142356	NCBI:txid509362		This study	Genomic
I	Pieridae	Pierinae	Pierini	Cepora	nerissa	dapha	Vietnam: Đồng Nai, Cát Tiên National Park, Crocodile Lake	CCNY	DL-16-V155	BN002330	PRJNA714105	SAMN18673529	4.94	363	147357	NCBI:txid441320		This study	Genomic
I	Nymphalidae	Danainae	Ithomiini	Ceratinia	neso		Peru: Madre de Dios, Los Amigos Biological Station	MGCL	LEP79161	BN006955	PRJNA714105	SAMN18587265	56.6	384	157304	NCBI:txid344623		This study	Genomic
I	Hesperiidae	Hesperiinae	Ceratrichiini	Ceratrichia	nothus	makomensis	Cameroon: South, Elathe Sud Mintom	ABRI	KA-18-156-ABRI	BN006080	PRJNA714105	SAMN18673357	10.8	328	125782			This study	Genomic
I	Hesperiidae	Hesperiinae	Ceratrichiini	Ceratrichia	phocion		Cameroon: Southwest, Njuma Camp, Ebo Forest	ZFMK	BN-SZS-00096	BN000252	PRJNA714105	SAMN18673830	21.6	370	151448			This study	Genomic
I	Hesperiidae	Hesperiinae	Astictopterini	Ceratricula	semilutea		Democratic Republic of Congo: Zaire, LoKoLeia	MGCL	LEP61319	BN003736	PRJNA714105	SAMN18587209	55.6	336	134044			This study	Genomic
I	Lycaenidae	Poritiinae	Epitolini	Cerautola	ceraunia		Cameroon: Southwest, Radio Hill, Chopfarms, Bimbia-Bonadikombo Community Forest	ZFMK	BN-SZS-00302	BN000956	PRJNA714105	SAMN18673855	84.6	360	146836			This study	Genomic
I	Nymphalidae	Satyrinae	Satyrini	Cercyeuptychia	luederwaldti		Brazil: Goias, Parque Nacional da Chapada dos Veadeiros	MGCL	MGCLLOAN194		PRJNA714105	SAMN18587594		374	151312	NCBI:txid2291823		This study	Genomic
I	Nymphalidae	Satyrinae	Satyrini	Cercyonis	oetus		USA: CO, Teller Co., Cripple Creek, Shelf Rd.	MGCL	LEP36422	BN002976	PRJNA714105	SAMN18587400	95	370	152977	NCBI:txid111892		This study	Genomic
I	Nymphalidae	Satyrinae	Satyrini	Cercyonis	pegala		USA: ID, Boise	MGCL	LEP28730	BN005153	PRJNA714105	SAMN18587036	59	382	156382	NCBI:txid64451		This study	Genomic
I	Nymphalidae	Heliconiinae	Acraeini	Cethosia	biblis		[Purchased from butterfly breeder]: Origin unknown, FLMNH Butterfly Rainforest	MGCL	RF140009		PRJNA714105	SAMN18587613		376	153864	NCBI:txid876379		This study	Genomic
I	Nymphalidae	Heliconiinae	Acraeini	Cethosia	cydippe	woodlarkiana	Papua New Guinea: Milne Bay, Woodlark	MCZ	JT-10-K020	BN004321	PRJNA714105	SAMN18673937	31.4	380	155636	NCBI:txid502020		This study	Genomic
I	Hesperiidae	Tagiadinae	Netrocorynini	Chaetocneme	critomedia		Papua New Guinea: New Guinea, Ambunti	[Not specified]	SRR9330382		PRJNA544364	SAMN11893867		112	28765	NCBI:txid1371874	SRR9330382	Zhang et al. 2019, ZooTaxa Skipper	Genomic
I	Hesperiidae	Tagiadinae	Netrocorynini	Chaetocneme	helirius	helirius	Indonesia: Maluku, Buru, South Buru	CCNY	EI-16-D305	BN000253	PRJNA714105	SAMN18673700	20.2	376	152138			This study	Genomic
I	Lycaenidae	Theclinae	Theclini	Chaetoprocta	odata	bailei	India: Himachal Pradesh, Manikaran	CCNY	RI-18-W042	BN005555	PRJNA714105	SAMN18673648	63.6	373	154023			This study	Genomic
I	Hesperiidae	Hesperiinae	Hesperiini	Chalcone	briquenydan	chalcone	Brazil: Rio de Janeiro, Independência, Petrópolis	MGCL	LEP61228	BN003583	PRJNA714105	SAMN18587150	75.8	366	146477			This study	Genomic
I	Nymphalidae	Limenitidinae	Limenitidini	Chalinga	elwesi		China	NTUM	N1-4242	BN006309	PRJNA714105	SAMN18587778	82.2	380	154893	NCBI:txid1047112		This study	Genomic
I	Riodinidae	Riodininae	Riodinini	Chalodeta	lypera		Ecuador: Lita, ridge east of Rio Baboso Ca.	MCZ	JH-03-R006	BN004098	PRJNA714105	SAMN18674122	35.2	374	153680	NCBI:txid1704394		This study	Genomic
I	Lycaenidae	Theclinae	Eumaeini	Chalybs	janias		Ecuador: Napo, Tena	MGCL	LEP78392	BN006892	PRJNA714105	SAMN18587246	4.96	322	120708	NCBI:txid1107579		This study	Genomic
I	Riodinidae	Riodininae	Riodinini	Chamaelimnas	briola		Ecuador: Sucumbíos, Garza Cocha - Anangu	MCZ	PDV-94-T025	BN006850	PRJNA714105	SAMN18673978	17.7	362	147468	NCBI:txid2049218		This study	Genomic
I	Hesperiidae	Chamundinae		Chamunda	chamunda		Vietnam: Lâm Đồng, Bảo Lộc	UMUT	LEP79665	BN007025	PRJNA714105	SAMN18587920	8.94	278	102796	NCBI:txid2585860		This study	Genomic
I	Lycaenidae	Theclinae	Iolaini	Charana	mandarinus	splendens	Thailand: Yala, Betong	YIC	YI-17-V265	BN005213	PRJNA714105	SAMN18674266	11.5	366	150426	NCBI:txid1469275		This study	Genomic
I	Nymphalidae	Charaxinae	Charaxini	Charaxes	bernardus	crepax	Thailand: Yala, Betong	CCNY	YI-17-V268	BN006268	PRJNA714105	SAMN18673680	2.16	375	151643	NCBI:txid461128		This study	Genomic
I	Nymphalidae	Charaxinae	Charaxini	Charaxes	brutus		[Purchased from butterfly breeder]: Origin unknown, FLMNH Butterfly Rainforest	MGCL	RF140001		PRJNA714105	SAMN18587609		375	152669	NCBI:txid658784		This study	Genomic
I	Nymphalidae	Charaxinae	Charaxini	Charaxes	contrarius		Tanzania: Region Tanga, Forest Kweluguri	MGCL	LEP48085	BN001643	PRJNA714105	SAMN18587299	18.6	372	151296			This study	Genomic
I	Nymphalidae	Charaxinae	Charaxini	Charaxes	jasius		Kenya: Eastern, Kibwazi	MGCL	LEP79155	BN006938	PRJNA714105	SAMN18587261	14.1	158	51982	NCBI:txid658804		This study	Genomic
I	Nymphalidae	Charaxinae	Charaxini	Charaxes	varanes		[Not specified]	[Not specified]	SRR5175869		PRJNA361264	SAMN06229774		357	144065	NCBI:txid658839	SRR5175869	Iridian Genomes	Genomic
I	Nymphalidae	Charaxinae	Charaxini	Charaxes	zoolina		Mozambique: Sofala, Gorongosa National Park, Chitengo	MGCL	LEP50447	BN001642	PRJNA714105	SAMN18587527	60.8	367	149630	NCBI:txid658844		This study	Genomic
I	Hesperiidae	Pyrginae	Achlyodini	Charidia	lucaria		Ecuador: Napo, Wildsumaco Biological Station	MGCL	LEP41785	BN000254	PRJNA714105	SAMN18587049	13.4	373	152071	NCBI:txid1921484		This study	Genomic
I	Riodinidae	Riodininae	Riodinini	Charis	anius		Costa Rica: Alajuela, Alberto Manuel Brenes Biological Reserve, San Ramón	MCZ	RE-01-H362	BN004097	PRJNA714105	SAMN18674206	84.2	364	148304	NCBI:txid717261		This study	Genomic
I	Pieridae	Pierinae	Pierini	Charonias	eurytele		Peru: Huanuco, Tingo Maria	MCZ	MFB-00-P397	BN007055	PRJNA714105	SAMN18673967	44	349	140403	NCBI:txid320206		This study	Genomic
I	Nymphalidae	Satyrinae	Satyrini	Chazara	briseis		Kazakhstan: East Kazakhstan, Vostochno-Kazakhstanskaya oblast, Bukhtarma	MCZ	VL-05-N265	BN004302	PRJNA714105	SAMN18674045	80.8	344	142236	NCBI:txid366038		This study	Genomic
I	Nymphalidae	Satyrinae	Satyrini	Chazara	persephone		Kazakhstan: Almaty, Ile-Altav National Park, Little Almatinka River	MGCL	LEP47960	BN002982	PRJNA714105	SAMN18587510	98	371	152481			This study	Genomic
I	Lycaenidae	Theclinae	Cheritrini	Cheritra	freja	frigga	Japan: Kadan, Tanintharyi	MGCL	LEP31428	BN000959	PRJNA714105	SAMN18587369	51.6	378	154718	NCBI:txid682786		This study	Genomic
I	Lycaenidae	Theclinae	Cheritrini	Cheritrella	truncipennis		Thailand: Chiang Mai, Doi Lang	CCNY	YI-17-V058	BN004884	PRJNA714105	SAMN18673679	34.2	375	154286			This study	Genomic
I	Nymphalidae	Cyrestinae	Cyrestini	Chersonesia	rahria	rahria	Philippines: Palawan, Irawan	CCNY	DL-13-F035	BN004432	PRJNA714105	SAMN18673515	42.6	381	157218	NCBI:txid127331		This study	Genomic
I	Lycaenidae	Polyommatinae	Polyommatini	Chilades	lajus		Thailand: Ranong	MCZ	DL-99-T251	BN003975	PRJNA714105	SAMN18674112	53.2	373	150366	NCBI:txid689479		This study	Genomic
I	Nymphalidae	Satyrinae	Satyrini	Chillanella	stelligera		Argentina: Nenquen, Cerro Chapilco	MCZ	BD-02-B798	BN004340	PRJNA714105	SAMN18673888	71.4	368	151401	NCBI:txid366040		This study	Genomic
I	Riodinidae	Riodininae	Symmachiini	Chimastrum	argentea		Costa Rica: Puntarenas, La Gamba	ZFMK	Biobank26596	BN006234	PRJNA714105	SAMN18587940	4.82	355	142462			This study	Genomic
I	Hesperiidae	Eudaminae	Eudamini	Chioides	albofasciatus		USA: TX, Cameron Co., E of Brownsville, Boca Chica	[Not specified]	SRR7174540		PRJNA464409	SAMN09208438		346	142518	NCBI:txid2201523	SRR7174540	Li et al. 2019, PNAS	Genomic
I	Hesperiidae	Eudaminae	Eudamini	Chioides	catillus		Ecuador: Azuay	MGCL	LEP41169	BN000255	PRJNA714105	SAMN18587048	56.8	365	149805	NCBI:txid354849		This study	Genomic
I	Hesperiidae	Eudaminae	Eudamini	Chioides	vintra		Saint Vincent and the Grenadines: Saint Vincent	[Not specified]	SRR7174541		PRJNA464409	SAMN09208439		293	96736	NCBI:txid2201524	SRR7174541	Li et al. 2019, PNAS	Genomic
I	Hesperiidae	Pyrginae	Erynnini	Chiomara	georgina		USA: TX, Starr Co., Rio Grande City, Fort Ringgold	[Not specified]	SRR7174467		PRJNA464409	SAMN09208554		352	136631	NCBI:txid354853	SRR7174467	Li et al. 2019, PNAS	Genomic
I	Hesperiidae	Pyrginae	Erynnini	Chiomara	mithrax		Brazil: Rondonia, Cacaulândia	MGCL	LEP80348	BN007146	PRJNA714105	SAMN18587579	16.5	358	138096	NCBI:txid1030458		This study	Genomic
I	Hesperiidae	Pyrginae	Erynnini	Chiothion	asychis		Costa Rica: Guanacaste	AWC	193	BN000256	PRJNA714105	SAMN18673401	2.72	364	147208	NCBI:txid2049078		This study	Genomic
I	Nymphalidae	Apaturinae		Chitoria	chrysolora	chrysolora	Taiwan: Nantou County, Renai, Huisun Forest	CCNY	FH-16-Y041	BN004516	PRJNA714105	SAMN18673563	51.6	373	153802	NCBI:txid311062		This study	Genomic
I	Nymphalidae	Satyrinae	Satyrini	Chloreuptychia	catharina		Peru: Madre de Dios, Los Amigos Biological Station	MGCL	LEP19581		PRJNA714105	SAMN18587661		373	150166	NCBI:txid681778		This study	Genomic
I	Nymphalidae	Satyrinae	Satyrini	Chloreuptychia	chlorimene		Ecuador: Orellana, Río Tiputini, via Auca, Estación Científica Yasuní	MGCL	KW14070802		PRJNA714105	SAMN18673818		371	149613	NCBI:txid2291827		This study	Genomic
I	Nymphalidae	Satyrinae	Satyrini	Chloreuptychia	herseis		Peru: Madre de Dios, Los Amigos Biological Station	MGCL	LEP19580		PRJNA714105	SAMN18587660		371	148455	NCBI:txid270019		This study	Genomic
I	Lycaenidae	Aphnaeinae		Chloroselas	esmeralda		Somaliland: Somaliland Kalabed, Sheik	ABRI	KA-18-109-ABRI	BN006134	PRJNA714105	SAMN18673349	15.7	289	105106			This study	Genomic
I	Lycaenidae	Aphnaeinae		Chloroselas	pseudozeritis		Kenya: Rift Valley, Laikipia, Suyian, Laikipia-Kisima	MCZ	DJM-07-A075	BN003885	PRJNA714105	SAMN18674088	73.2	362	149494	NCBI:txid1547960		This study	Genomic
I	Lycaenidae	Theclinae	Eumaeini	Chlorostrymon	simaethis		Peru: Lima, Valle del Río Huaura	MCZ	RV-05-M729	BN004049	PRJNA714105	SAMN18315725	41	381	154437	NCBI:txid2049079		This study	Genomic
I	Nymphalidae	Nymphalinae	Melitaeini	Chlosyne	janais		Costa Rica: Cartago, Tausito, Jiminez	MCZ	RE-01-H191	BN004336	PRJNA714105	SAMN18673981	77.2	382	158059	NCBI:txid113314		This study	Genomic
I	Hesperiidae	Coeliadinae		Choaspes	benjaminii	japonicus	Japan: Tokyo, Miharayama, Hachijo-machi, Hachijo-shicho	UMUT	MY-2016-14	BN000258	PRJNA714105	SAMN18587931	25.8	366	150022	NCBI:txid218724		This study	Genomic
I	Nymphalidae	Satyrinae	Satyrini	Chonala	praeusta		China: Sichuan, Dawashan	CCNY	FH-17-T024	BN004519	PRJNA714105	SAMN18673564	61	381	156079	NCBI:txid442009		This study	Genomic
I	Hesperiidae	Hesperiinae	Astictopterini	Chondrolepis	niveicornis		Kenya: Western, Nadi, Kakamega Regenwald	MGCL	LEP61324	BN003741	PRJNA714105	SAMN18587212	75.8	360	144166	NCBI:txid2025673		This study	Genomic
I	Hesperiidae	Hesperiinae	Hesperiini	Choranthus	haitensis		Dominican Republic: Hispaniola, La Vega, Grand Salto Jimenoa	CCNY	NC-11-J017	BN000261	PRJNA714105	SAMN18673705	10.2	367	151716			This study	Genomic
I	Hesperiidae	Hesperiinae	Hesperiini	Choranthus	radians		Cuba: La Habana, S Parque Zoologico	MGCL	LEP33738	BN006527	PRJNA714105	SAMN18587712	12.1	44	13314			This study	Genomic
I	Riodinidae	Riodininae	Riodinini	Chorinea	licursis		Brazil: Rio Grande do Sul, Rio Grande	CLDZ	LEP53003	BN002702	PRJNA714105	SAMN18587060	84.4	338	132405	NCBI:txid2249962		This study	Genomic
I	Lycaenidae	Aphnaeinae		Chrysoritis	oreas		South Africa: KwaZulu-Natal, Bulwer Mountain	MCZ	AH-97-Y701	BN003835	PRJNA714105	SAMN18674072	73.6	373	150806	NCBI:txid140340		This study	Genomic
I	Lycaenidae	Theclinae	Theclini	Chrysozephyrus	ataxus		Japan: Kumamoto, Itsuki	UMUT	MS-2016-012	BN001369	PRJNA714105	SAMN18587842	11.5	380	155773	NCBI:txid1405336		This study	Genomic
I	Lycaenidae	Theclinae	Theclini	Chrysozephyrus	smaragdina	smaragdinus	Japan: Yamanashi, Sutama-cho, Kitakoma-gun	UMUT	MY-2016-099	BN000962	PRJNA714105	SAMN18587883	10.5	309	130105			This study	Genomic
I	Lycaenidae	Aphnaeinae		Cigaritis	somalina		Somaliland: Somaliland Kalabed, Sheik	ABRI	KA-18-107-ABRI	BN006133	PRJNA714105	SAMN18673348	33	358	139549	NCBI:txid2561075		This study	Genomic
I	Lycaenidae	Aphnaeinae		Cigaritis	takanonis	koreanus	South Korea	[Not specified]	SRR2441453		PRJNA295896	SAMN04092638		352	140459	NCBI:txid885001	SRR2441453	Soonchunhyang University	Transcriptomic
I	Lycaenidae	Aphnaeinae		Cigaritis	trimeni		Zambia: Lusaka, Trottover Farm	MCZ	ME-11-B030		PRJNA714105	SAMN18673941		378	154263			This study	Genomic
I	Lycaenidae	Aphnaeinae		Cigaritis	zohra	cryptozohra	Morocco: Anti Atlas Oriental, Tizi-n-Taghatine, djebel Siroua, E Taliouine	CSIC-UPF	16J930	BN005528	PRJNA714105	SAMN18673746	90.6	215	90260			This study	Genomic
I	Nymphalidae	Heliconiinae	Vagrantini	Cirrochroa	aoris	aoris	Tibet: Motuo, Beibeng	CCNY	CN-17-Z010	BN004383	PRJNA714105	SAMN18673497	49	380	156177	NCBI:txid1341651		This study	Genomic
I	Nymphalidae	Heliconiinae	Vagrantini	Cirrochroa	orissa		Indonesia: Borneo, West Kalimantan, Mt. Bawang	MGCL	LEP40576	BN001652	PRJNA714105	SAMN18587442	92.8	378	153702	NCBI:txid1108508		This study	Genomic
I	Nymphalidae	Satyrinae	Satyrini	Cissia	confusa		Ecuador: Esmeraldas, San Francisco Ridge	MGCL	KW140701802		PRJNA714105	SAMN18673816		372	151692	NCBI:txid742093		This study	Genomic
I	Nymphalidae	Satyrinae	Satyrini	Cissia	eous		Brazil: São Paulo, Serra do Japi, Jundiai	MGCL	MGCLLOAN387		PRJNA714105	SAMN18587602		372	151885	NCBI:txid2219648		This study	Genomic
I	Nymphalidae	Satyrinae	Satyrini	Cissia	labe		Ecuador: Carchi, Lita	MGCL	KW14072104		PRJNA714105	SAMN18673824		369	151080	NCBI:txid2211323		This study	Genomic
I	Nymphalidae	Satyrinae	Satyrini	Cissia	myncea		Ecuador: Morona-Santiago	MGCL	LEP16935		PRJNA714105	SAMN18587639		372	151222	NCBI:txid270024		This study	Genomic
I	Nymphalidae	Satyrinae	Satyrini	Cissia	palladia		Brazil: São Paulo, Unicamp	MGCL	MGCLLOAN191		PRJNA714105	SAMN18587593		378	153878	NCBI:txid2211324		This study	Genomic
I	Nymphalidae	Satyrinae	Satyrini	Cissia	penelope		Ecuador: Zamora-Chinchipe, Cabañas Yankuam	MGCL	KW14062803		PRJNA714105	SAMN18587319		380	153604	NCBI:txid742066		This study	Genomic
I	Nymphalidae	Satyrinae	Satyrini	Cissia	proba		Ecuador: Zamora-Chinchipe, Zumba	MGCL	KW14062201		PRJNA714105	SAMN18587317		374	152297	NCBI:txid270023		This study	Genomic
I	Nymphalidae	Satyrinae	Satyrini	Cissia	rubricata		USA: AZ, Santa Cruz Co., Coronado National Forest, Sycamore Canyon	MGCL	LEP43864	BN001899	PRJNA714105	SAMN18587488	53.4	360	148240	NCBI:txid2219649		This study	Genomic
I	Nymphalidae	Satyrinae	Haeterini	Cithaerias	sp.		Ecuador: Napo, Wildsumaco Biological Station	MGCL	LEP42982	BN002983	PRJNA714105	SAMN18587467	45	162	73561	NCBI:txid270027		This study	Genomic
I	Lycaenidae	Poritiinae	Liptenini	Citrinophila	erastus		Cameroon: Panoramique	ZFMK	BN-SZS-00271	BN000964	PRJNA714105	SAMN18673851	64.2	365	148401			This study	Genomic
I	Hesperiidae	Pyrginae	Erynnini	Clito	aberrans		Ecuador: Esmeraldas, San Lorenzo	MGCL	LEP61304	BN003721	PRJNA714105	SAMN18587199	30.4	381	153624	NCBI:txid354860		This study	Genomic
I	Hesperiidae	Pyrginae	Erynnini	Clito	sp.		Costa Rica: Guanacaste, ACG, Sector El Hacha, Vuelta Peligrosa	[Not specified]	SRR7174503		PRJNA464409	SAMN09208544		356	144146	NCBI:txid354858	SRR7174503	Li et al. 2019, PNAS	Genomic
I	Hesperiidae	Hesperiinae	Hesperiini	Cobaloides	argus		Brazil: Minas Gerais, Belo Horizonte	MGCL	LEP61352	BN003769	PRJNA714105	SAMN18587225	4.54	191	65538			This study	Genomic
I	Hesperiidae	Hesperiinae	Hesperiini	Cobalopsis	miaba		Brazil: Rio Grande do Sul, Santa Maria	CLDZ	LEP53051	BN000262	PRJNA714105	SAMN18587068	43.2	371	149782	NCBI:txid2049081		This study	Genomic
I	Hesperiidae	Hesperiinae	Hesperiini	Cobalus	calvina		Ecuador: Morona-Santiago, Santiago	MGCL	LEP59336	BN003427	PRJNA714105	SAMN18587112	31.2	370	151716	NCBI:txid1674399		This study	Genomic
I	Hesperiidae	Eudaminae	Eudamini	Codatractus	alcaeus		Costa Rica: Guanacaste, ACG, Sector Santa Rosa, Area Administrativa	[Not specified]	SRR7174443		PRJNA464409	SAMN09208450		370	148384	NCBI:txid354867	SRR7174443	Li et al. 2019, PNAS	Genomic
I	Hesperiidae	Eudaminae	Eudamini	Codatractus	arizonensis		USA: AZ, Santa Cruz Co., Canelo	MGCL	LEP40053	BN000264	PRJNA714105	SAMN18587426	73.4	377	152955			This study	Genomic
I	Hesperiidae	Eudaminae	Eudamini	Codatractus	cyledis		Mexico: Oaxaca, El Vado, San Sebastian	[Not specified]	SRR7174421		PRJNA464409	SAMN09208448		352	137527	NCBI:txid2201526	SRR7174421	Li et al. 2019, PNAS	Genomic
I	Hesperiidae	Eudaminae	Eudamini	Codatractus	imalena		Costa Rica: Alajuela, ACG, Sector San Cristobal, Jardin Estrada	[Not specified]	SRR7174420		PRJNA464409	SAMN09208449		371	152122	NCBI:txid354868	SRR7174420	Li et al. 2019, PNAS	Genomic
I	Hesperiidae	Coeliadinae		Coeliades	forestan		Kenya: Eastern, Kima, Kima Estate	MCZ	ME-12-C818		PRJNA714105	SAMN18673955		365	146322	NCBI:txid509366		This study	Genomic
I	Hesperiidae	Coeliadinae		Coeliades	ramanatek		Madagascar: Fianarantsoa, Ranomafana National Park	[Not specified]	SRR9330410		PRJNA544364	SAMN11893860		260	86586	NCBI:txid676894	SRR9330410	Zhang et al. 2019, ZooTaxa Skipper	Genomic
I	Nymphalidae	Satyrinae	Satyrini	Coelites	nothis	nothis	Vietnam: Lâm Đồng, Cát Tiên National Park, Đạ Tẻh District, Dai Nha Ranger Station	CCNY	DL-16-N093	BN004183	PRJNA714105	SAMN18673696	50.6	368	150509			This study	Genomic
I	Nymphalidae	Satyrinae	Satyrini	Coenonympha	pamphilus		France: Pyrénées-Orientales, Prats-de-Mollo-la-Preste	MGCL	LEP22829		PRJNA714105	SAMN18587676		369	149264	NCBI:txid242262		This study	Genomic
I	Nymphalidae	Charaxinae	Anaeini	Coenophlebia	archidona		Ecuador: Orellana, Estación Científica Yasuní	MGCL	LEP79156	BN006937	PRJNA714105	SAMN18587262	73.4	375	154483	NCBI:txid513117		This study	Genomic
I	Nymphalidae	Satyrinae	Satyrini	Coenyra	hebe		South Africa: Emiseleni	MGCL	LEP78418	BN006922	PRJNA714105	SAMN18587252	31	343	132369			This study	Genomic
I	Nymphalidae	Satyrinae	Satyrini	Coenyropsis	carcassoni		Kenya: Coast, Shimba Hills	MGCL	LEP78414	BN006926	PRJNA714105	SAMN18587251	18.6	348	136431			This study	Genomic
I	Hesperiidae	Eudaminae	Oileidini	Cogia	calchas		USA: TX, Hidalgo Co., Old Rio Rico Rd.	[Not specified]	SRR7174481		PRJNA464409	SAMN09208470		374	154438	NCBI:txid354871	SRR7174481	Li et al. 2019, PNAS	Genomic
I	Hesperiidae	Eudaminae	Oileidini	Cogia	hassan		Brazil: Rio Grande do Sul, Porto Alegre	CLDZ	AC-18-077	BN003634	PRJNA714105	SAMN18673736	4.18	306	109928	NCBI:txid2201529		This study	Genomic
I	Hesperiidae	Eudaminae	Oileidini	Cogia	hippalus		USA: AZ, Santa Cruz Co., Coronado National Forest, Sycamore Canyon	MGCL	LEP40097	BN000274	PRJNA714105	SAMN18587431	65.8	373	151338			This study	Genomic
I	Hesperiidae	Tagiadinae	Tagiadini	Coladenia	vitrea		China: Guangxi, Guilin	MGCL	LEP53502	BN002863	PRJNA714105	SAMN18587563	72.4	374	152268			This study	Genomic
I	Pieridae	Coliadinae		Colias	croceus		France: Pyrénées-Orientales, Prats-de-Mollo-la-Preste	MGCL	LEP22827		PRJNA714105	SAMN18587675		368	150478	NCBI:txid72248		This study	Genomic
I	Pieridae	Coliadinae		Colias	hyale		Austria	CSIC-UPF	RVcoll14D146	BN003826	PRJNA714105	SAMN18673776	77.4	359	148905	NCBI:txid78615		This study	Genomic
I	Nymphalidae	Nymphalinae	Coeini	Colobura	dirce		Ecuador: Napo, Wildsumaco Biological Station	MGCL	LEP41122	BN001672	PRJNA714105	SAMN18587444	91.2	381	157132	NCBI:txid127333		This study	Genomic
I	Nymphalidae	Satyrinae	Satyrini	Colombeia	nossis		Ecuador: Carchi, Reserva Las Golondrinas, Santa Rosa	MGCL	KW14071605		PRJNA714105	SAMN18673820		369	149416	NCBI:txid2291833		This study	Genomic
I	Pieridae	Pierinae	Teracolini	Colotis	amata	calais	Mozambique: Sofala, Gorongosa National Park, Chitengo	MGCL	LEP48670	BN002373	PRJNA714105	SAMN18587519	22	357	143349	NCBI:txid644925		This study	Genomic
I	Pieridae	Pierinae	Teracolini	Colotis	evagore		Tanzania: Shinyanga, Serengeti, near Naabi Hill	MCZ	NP-13-A032		PRJNA714105	SAMN18673972		360	143091	NCBI:txid943180		This study	Genomic
I	Riodinidae	Riodininae	Symmachiini	Comphotis	eanes		Brazil: Rondonia, Cacaulândia	MGCL	LEP78381	BN006890	PRJNA714105	SAMN18587754	2.88	322	121891			This study	Genomic
I	Hesperiidae	Hesperiinae	Hesperiini	Conga	chydaea		Mexico: Veracruz, Instituto Technologico Superior de Zongolica	MGCL	LEP53790	BN005398	PRJNA714105	SAMN18587093	80.8	374	151619	NCBI:txid354875		This study	Genomic
I	Hesperiidae	Hesperiinae	Hesperiini	Conga	zela		Brazil: Paraná, Campo Largo	AWC	486	BN000276	PRJNA714105	SAMN18673437	22	372	150792			This study	Genomic
I	Lycaenidae	Poritiinae	Liptenini	Congdonia	duplex		Tanzania: Rondo Plateau, S.Tanzania	ABRI	KA-18-105-ABRI	BN006137	PRJNA714105	SAMN18673373	2.54	185	62450			This study	Genomic
I	Hesperiidae	Pyrginae	Carcharodini	Conognathus	platon		Brazil: Rondonia, Cacaulândia	MGCL	LEP61351	BN003768	PRJNA714105	SAMN18587224	50.2	369	148296			This study	Genomic
I	Nymphalidae	Charaxinae	Anaeini	Consul	fabius	nr. tithoreides	Venezuela: Bolivar, Salto La Pava	MCZ	RV-06-A361	BN004311	PRJNA714105	SAMN18674033	51.6	371	150554	NCBI:txid513118		This study	Genomic
I	Lycaenidae	Theclinae	Eumaeini	Contrafacia	imma		Ecuador: Morona-Santiago, 15 km S Gualaquiza	MCZ	BB-02-Q785	BN004013	PRJNA714105	SAMN18315727	42.4	367	150332	NCBI:txid2049086		This study	Genomic
I	Lycaenidae	Poritiinae	Liptenini	Cooksonia	trimeni		Zambia: Mosa	MCZ	AJG-07-N710	BN003893	PRJNA714105	SAMN18673881	60.6	356	145323			This study	Genomic
I	Hesperiidae	Hesperiinae	Hesperiini	Copaeodes	aurantiaca		USA: AZ, Huachuca Mts. Coronado National Forest, Sunnyside Canyon	MGCL	LEP40120	BN000277	PRJNA714105	SAMN18587434	73.8	362	148660	NCBI:txid509368		This study	Genomic
I	Nymphalidae	Satyrinae	Satyrini	Corades	enyo		Ecuador: Napo, Papallacta	MGCL	LEP43983	BN002988	PRJNA714105	SAMN18587491	79.6	374	153577	NCBI:txid669539		This study	Genomic
I	Nymphalidae	Satyrinae	Satyrini	Corades	medeba		Ecuador: Zamora-Chinchipe, Quebrada Troya	MGCL	LEP14866		PRJNA714105	SAMN18587632		298	112195			This study	Genomic
I	Nymphalidae	Satyrinae	Satyrini	Corderopedaliodes	corderoi		Ecuador: Morona-Santiago, Rio Abanico	MGCL	LEP79195	BN007161	PRJNA714105	SAMN18587276	21.4	376	151876			This study	Genomic
I	Lycaenidae	Theclinae	Theclini	Coreana	raphaelis		Russia: Primorye, South Ussuri, Khasan, Zanadvorovka	MCZ	AD-06-Z185	BN003871	PRJNA714105	SAMN18674064	86.2	298	126604	NCBI:txid334015		This study	Genomic
I	Lycaenidae	Theclinae	Theclini	Coreana	stygiana		Japan: Nagano, Hara-mura, Suwa-gun	UMUT	MY-2016-102	BN001374	PRJNA714105	SAMN18587885	17.1	357	145584	NCBI:txid307094		This study	Genomic
I	Hesperiidae	Pyrginae	Carcharodini	Cornuphallus	albafascia		Ecuador: Napo, Tena	MGCL	LEP61201	BN003556	PRJNA714105	SAMN18587133	19.4	364	147798	NCBI:txid2585862		This study	Genomic
I	Hesperiidae	Pyrginae	Carcharodini	Cornuphallus	problematica		Argentina	[Not specified]	SRR7174563		PRJNA464409	SAMN09208514		50	11888	NCBI:txid2201531	SRR7174563	Li et al. 2019, PNAS	Genomic
I	Hesperiidae	Hesperiinae	Hesperiini	Corticea	corticea		Costa Rica: Guanacaste, ACG	AWC	173	BN000280	PRJNA714105	SAMN18673398	2.9	372	150717	NCBI:txid354877		This study	Genomic
I	Nymphalidae	Satyrinae	Satyrini	Cosmosatyrus	leptoneuroides	leptoneuroides	Argentina: Chubut, Esquel	MCZ	BD-02-B805	BN004341	PRJNA714105	SAMN18673889	73.2	366	152200	NCBI:txid366045		This study	Genomic
I	Lycaenidae	Theclinae	Iolaini	Creon	cleobis	queda	Malaysia: Genting Ridge	MCZ	MWT-93-C068	BN003932	PRJNA714105	SAMN18674178	35	342	140085			This study	Genomic
I	Hesperiidae	Pyrrhopyginae	Pyrrhopygini	Creonpyge	creon		Costa Rica: San Jose, El Zurqui	AWC	626	BN000282	PRJNA714105	SAMN18673462	22.4	368	150563	NCBI:txid354879		This study	Genomic
I	Papilionidae	Papilioninae	Troidini	Cressida	cressida	cressida	Australia: QLD, Wacol	MCZ	DL-02-Q798	BN006854	PRJNA714105	SAMN18673915	79.2	364	149015	NCBI:txid95570		This study	Genomic
I	Hesperiidae	Hesperiinae		Creteus	cyrina		Laos: Lak Sao	UMUT	LEP79659	BN007019	PRJNA714105	SAMN18587915	100	340	132955			This study	Genomic
I	Riodinidae	Riodininae	Riodinini	Crocozona	fasciata		Peru: Junin, Peru, San Ramon	MCZ	MFB-00-N032	BN004087	PRJNA714105	SAMN18674156	34.6	362	147157			This study	Genomic
I	Riodinidae	Riodininae	Riodinini	Crocozona	pheretima		Colombia: Caldas, Manizales, El Aguila	CMRC	GD-18-R006	BN005878	PRJNA714105	SAMN18673480	37.9	346	140053			This study	Genomic
I	Hesperiidae	Trapezitinae		Croitana	croites		Australia: WA, Bunbury	ANIC	AAEW-17-A011	BN005459	PRJNA714105	SAMN18673469	44.8	374	152875			This study	Genomic
I	Hesperiidae	Pyrrhopyginae	Pyrrhopygini	Croniades	pieria		Peru: Cuzco, Cosnipata Valley, Quebrada Santa Isabel	[Not specified]	SRR7174434		PRJNA464409	SAMN09208486		377	153707	NCBI:txid2201704	SRR7174434	Li et al. 2019, PNAS	Genomic
I	Lycaenidae	Aphnaeinae		Crudaria	leroma		South Africa: Eastern Cape, Ghwarriepoort Eastern Cape	MCZ	AJG-07-N850	BN003894	PRJNA714105	SAMN18674079	60.8	360	148114	NCBI:txid140349		This study	Genomic
I	Hesperiidae	Tagiadinae	Tagiadini	Ctenoptilum	vasava	vasava	Thailand: Chiang Mai, Huai Bon, Mae On District	CCNY	YI-16-P074	BN000284	PRJNA714105	SAMN18673710	7.04	284	114986	NCBI:txid1006002		This study	Genomic
I	Nymphalidae	Satyrinae	Satyrini	Culapa	mnasicles	perna	Vietnam: Lâm Đồng, Cát Tiên National Park, Cát Tiên District, Cat Loc Forest	CCNY	DL-16-V128	BN004447	PRJNA714105	SAMN18673527	97.6	377	153654			This study	Genomic
I	Nymphalidae	Satyrinae	Satyrini	Culapa	tagala		Philippines	MGCL	LEP28927	BN001949	PRJNA714105	SAMN18587343	65	378	153702			This study	Genomic
I	Hesperiidae	Hesperiinae	Hesperiini	Cumbre	cumbre		Brazil: Santa Catarina	AWC	484	BN000286	PRJNA714105	SAMN18673435	9.62	371	150116			This study	Genomic
I	Pieridae	Pierinae	Anthocharidini	Cunizza	hirlanda	apicalis	Ecuador: Morona-Santiago, Wachirpas Airfield	MGCL	LEP03841	BN002387	PRJNA714105	SAMN18587281	5.28	370	150560	NCBI:txid320251		This study	Genomic
I	Nymphalidae	Heliconiinae	Vagrantini	Cupha	erymanthis	erymanthis	Philippines: Mindanao, Davao Oriental, San Isidro, Brgy. La Union, Mt. Hamiguitan	CCNY	DL-16-V317	BN004461	PRJNA714105	SAMN18673536	81.4	381	155736	NCBI:txid64452		This study	Genomic
I	Nymphalidae	Heliconiinae	Vagrantini	Cupha	maeonides		Indonesia: Sulawesi, Central Sulawesi, Palolo	MGCL	LEP37082	BN002989	PRJNA714105	SAMN18587415	29.8	343	143396			This study	Genomic
I	Lycaenidae	Polyommatinae	Lycaenesthini	Cupidesthes	vidua		Zambia: Nchila	MCZ	AJG-07-N559	BN003892	PRJNA714105	SAMN18673880	70.6	380	154625			This study	Genomic
I	Lycaenidae	Polyommatinae	Polyommatini	Cupido	comyntas		Mexico: Veracruz, Instituto Technologico Superior de Zongolica	MGCL	LEP58780	BN005780	PRJNA714105	SAMN18587102	82.4	377	153056	NCBI:txid500504		This study	Genomic
I	Lycaenidae	Polyommatinae	Polyommatini	Cupido	moorei	moorei	Taiwan: Yilan County, Sihyuan Pass, Datong	UMUT	MY-2016-34	BN001338	PRJNA714105	SAMN18587934	2.02	380	153286	NCBI:txid1405173		This study	Genomic
I	Lycaenidae	Polyommatinae	Polyommatini	Cupidopsis	cissus		Kenya: Western, Kakamega Forest	MCZ	ME-12-D035		PRJNA714105	SAMN18673957		373	152861	NCBI:txid1685113		This study	Genomic
I	Lycaenidae	Polyommatinae	Polyommatini	Cupidopsis	jobates		Ethiopia: Arba Minch	MCZ	SZS-11-S2006	BN003916	PRJNA714105	SAMN18674040	52.4	373	153499			This study	Genomic
I	Hesperiidae	Hesperiinae	Astictopterini	Cupitha	purreea		Malaysia: Kedah, Langkawi, Kisap	UMUT	MY-2016-HES-5	BN000288	PRJNA714105	SAMN18587903	58.6	379	153773	NCBI:txid2201707		This study	Genomic
I	Lycaenidae	Curetinae		Curetis	bulis	stigmata	Myanmar: Shan State	[Not specified]	SRR10158559		PRJNA549759	SAMN12776984		344	130561	NCBI:txid124389	SRR10158559	Zhang et al. 2019, ZooTaxa Riodinidae	Genomic
I	Lycaenidae	Curetinae		Curetis	saronis	indosinica	Vietnam: Đồng Nai, Cát Tiên National Park	MCZ	RE-02-A145	BN004020	PRJNA714105	SAMN18674208	65.6	309	127793	NCBI:txid1401951		This study	Genomic
I	Lycaenidae	Curetinae		Curetis	tagalica	jopa	Malaysia: Borneo, Sabah, Maliau Basin National Park Headquarters	MCZ	RE-10-K028		PRJNA714105	SAMN18674004		363	144922	NCBI:txid1088093		This study	Genomic
I	Riodinidae	Riodininae	Emesidini	Curvie	emesia		USA: TX	[Not specified]	SRR10158640		PRJNA549759	SAMN12776910		355	144203	NCBI:txid717267	SRR10158640	Zhang et al. 2019, ZooTaxa Riodinidae	Genomic
I	Lycaenidae	Poritiinae	Poritiini	Cyaniriodes	libna		[Not specified]	MCZ	DL-04-V012	BN003836	PRJNA714105	SAMN18674106	75.2	328	125530			This study	Genomic
I	Lycaenidae	Polyommatinae	Polyommatini	Cyaniris	semiargus		Kazakhstan: Zhambyl, S Kazakhstan, Kirgizski Range, vicinity Merke, Merke River	MCZ	NK-00-P649	BN003996	PRJNA714105	SAMN18674182	67.8	375	151856	NCBI:txid988025		This study	Genomic
I	Lycaenidae	Theclinae	Eumaeini	Cyanophrys	acaste		Brazil: São Paulo, Araras, Usina Santa Lucia	CLDZ	LEP53098	BN000969	PRJNA714105	SAMN18315729	49.4	142	59432			This study	Genomic
I	Nymphalidae	Biblidinae	Epicaliini	Cybdelis	phaesyla		Venezuela: Aragua, Henry Pittier National Park, El Portachuelo Pass	MCZ	RV-06-A549	BN003847	PRJNA714105	SAMN18674236	72	381	156798	NCBI:txid1546277		This study	Genomic
I	Lycaenidae	Polyommatinae	Polyommatini	Cyclargus	ammon		USA: FL, Monroe Co., Big Pine Key	MCZ	JE-01-C282	BN004009	PRJNA714105	SAMN18674121	40	376	151509	NCBI:txid689480		This study	Genomic
I	Lycaenidae	Polyommatinae	Polyommatini	Cyclargus	thomasi	bethunebakeri	USA: FL	[Not specified]	SRR6727422		PRJNA434121	SAMN08536704		376	151509	NCBI:txid519490	SRR6727422	Iridian Genomes	Genomic
I	Hesperiidae	Pyrginae	Erynnini	Cycloglypha	thrasibulus		Ecuador: Napo, Wildsumaco Biological Station	MGCL	LEP41735	BN000290	PRJNA714105	SAMN18587451	50.8	370	150315	NCBI:txid354881		This study	Genomic
I	Hesperiidae	Pyrginae	Carcharodini	Cyclosemia	anastomosis		Costa Rica: Cartago, Rio Taus	AWC	625	BN000291	PRJNA714105	SAMN18673461	19.1	378	152338	NCBI:txid354884		This study	Genomic
I	Hesperiidae	Hesperiinae	Hesperiini	Cyclosma	sp.		Peru: Madre de Dios, Puerto Maldonado	MCZ	DY-93-H073	BN000292	PRJNA714105	SAMN18674113	41.4	208	88776			This study	Genomic
I	Lycaenidae	Polyommatinae	Polyommatini	Cyclyrius	webbianus		Spain: Las Palmas, Gran Canaria, Canary Islands, Cruce Valleseco-Artenara-Cruz de Tejeda	MCZ	BA-05-I225	BN004041	PRJNA714105	SAMN18674081	43.2	374	152951	NCBI:txid1772179		This study	Genomic
I	Nymphalidae	Satyrinae	Melanitini	Cyllogenes	milleri		Vietnam: Lâm Đồng, Bảo Lộc	CCNY	VN-17-Q003	BN004866	PRJNA714105	SAMN18673667	35.2	350	145408			This study	Genomic
I	Nymphalidae	Satyrinae	Satyrini	Cyllopsis	hedemanni		Mexico: Veracruz	MGCL	LEP19263		PRJNA714105	SAMN18587651		380	153780	NCBI:txid2291820		This study	Genomic
I	Nymphalidae	Satyrinae	Satyrini	Cyllopsis	pyracmon		USA: AZ, Huachuca Mts. Coronado National Forest, Sunnyside Canyon	MGCL	LEP40144	BN001678	PRJNA714105	SAMN18587437	64.8	349	141740			This study	Genomic
I	Hesperiidae	Hesperiinae	Hesperiini	Cymaenes	tripunctata		Dominican Republic: Hispaniola	MCZ	NP-03-P016		PRJNA714105	SAMN18673969		367	148606			This study	Genomic
I	Nymphalidae	Limenitidinae	Cymothoini	Cymothoe	lurida		Kenya: Western, Kakamega Forest	MCZ	DJM-10-A349		PRJNA714105	SAMN18673900		377	154350	NCBI:txid1210367		This study	Genomic
I	Nymphalidae	Limenitidinae	Adoliadini	Cynandra	opis	bernardii	Uganda: Mpanga	SSC	BN-SZS-00486	BN001681	PRJNA714105	SAMN18587794	17.5	385	157441	NCBI:txid2093567		This study	Genomic
I	Hesperiidae	Hesperiinae	Hesperiini	Cynea	cynea		Costa Rica: ACG	UMD	06-SRNP-2006	BN005102	PRJNA714105	SAMN18587824	13.8	345	142942	NCBI:txid354895		This study	Genomic
I	Hesperiidae	Hesperiinae	Hesperiini	Cynea	diluta		Ecuador: Napo, Jatun Sacha Biological Station	MGCL	LEP41833	BN000301	PRJNA714105	SAMN18587459	34.4	372	151215			This study	Genomic
I	Nymphalidae	Cyrestinae	Cyrestini	Cyrestis	acilia		Indonesia: Sulawesi, Central Sulawesi, Palolo	MGCL	LEP37080	BN001689	PRJNA714105	SAMN18587725	61.6	375	153513	NCBI:txid1256316		This study	Genomic
I	Nymphalidae	Cyrestinae	Cyrestini	Cyrestis	nivea		Thailand: Yala, Than To, Bang Lang National Park	MCZ	DL-01-P214		PRJNA714105	SAMN18673905		381	156931	NCBI:txid1401954		This study	Genomic
I	Lycaenidae	Theclinae	Iolaini	Dacalana	vidura	azyada	Malaysia: Pahang, Bukit Pelindung, Kuantan	MCZ	NP-95-Y158	BN003958	PRJNA714105	SAMN18674186	64.6	375	152711			This study	Genomic
I	Riodinidae	Riodininae	Riodinini	Dachetola	azora		Brazil: Rio de Janeiro, Petropolis	MGCL	LEP75444	BN007091	PRJNA714105	SAMN18587736	2.46	49	13543	NCBI:txid2250061		This study	Genomic
I	Nymphalidae	Satyrinae	Satyrini	Daedalma	dinias		Ecuador: Napo, Cerro Condijua near Baeza	MGCL	LEP79223	BN006980	PRJNA714105	SAMN18587761	11	371	152122	NCBI:txid1884419		This study	Genomic
I	Nymphalidae	Nymphalinae	Melitaeini	Dagon	pusilla		Peru: Junin, La Solitaria-Quebrada Siete Jeringas	MCZ	RV-04-I096	BN003848	PRJNA714105	SAMN18674222	87.8	381	155635			This study	Genomic
I	Hesperiidae	Tagiadinae	Tagiadini	Daimio	tethys		Korea: Jeju Special Self-Governing Province, Seogwipo City, Donghong-dong	MGCL	LEP40455	BN000302	PRJNA714105	SAMN18587441	61	363	148835	NCBI:txid76233		This study	Genomic
I	Hesperiidae	Heteropterinae	Heteropterini	Dalla	costala		Peru: Cuzco, Cosnipata Rd., San Pedro Lodge	[Not specified]	SRR9330375		PRJNA544364	SAMN11893894		350	143651	NCBI:txid2585866	SRR9330375	Zhang et al. 2019, ZooTaxa Skipper	Genomic
I	Hesperiidae	Heteropterinae	Heteropterini	Dalla	cyprius		Peru: Cuzco, Cosnipata Rd., San Pedro Lodge	[Not specified]	SRR9330372		PRJNA544364	SAMN11893895		343	128296	NCBI:txid2585867	SRR9330372	Zhang et al. 2019, ZooTaxa Skipper	Genomic
I	Hesperiidae	Heteropterinae	Heteropterini	Dalla	mesoxantha		Ecuador: Napo, Wildsumaco Biological Station	MGCL	LEP30442	BN000303	PRJNA714105	SAMN18587364	34.6	376	153324			This study	Genomic
I	Hesperiidae	Hesperiinae	Hesperiini	Damas	clavus		Brazil: Rondonia, Cacaulândia	MGCL	LEP61247	BN003664	PRJNA714105	SAMN18587163	63.6	374	151398	NCBI:txid354898		This study	Genomic
I	Nymphalidae	Danainae	Danaini	Danaus	chrysippus		Kenya: Rift Valley, Kitengela	[Not specified]	GCA0049599151		PRJNA448181	SAMN08826815		357	146216	NCBI:txid124412	GCA_004959915.1	University of Exeter	Genomic
I	Nymphalidae	Danainae	Danaini	Danaus	eresimus		Costa Rica	[Not specified]	SRR1552522		PRJNA258112	SAMN02996391		389	160179	NCBI:txid165861	SRR1552522	Zhan et al. 2014, Nature	Genomic
I	Nymphalidae	Danainae	Danaini	Danaus	erippus		Brazil	[Not specified]	SRR1552521		PRJNA258112	SAMN02996388		391	160540	NCBI:txid166451	SRR1552521	Zhan et al. 2014, Nature	Genomic
I	Nymphalidae	Danainae	Danaini	Danaus	gilippus		USA: AZ, Santa Cruz Co., Penta Blanca Lake	MGCL	LEP43439	BN007172	PRJNA714105	SAMN18587727	9.9	390	160443	NCBI:txid166024		This study	Genomic
I	Nymphalidae	Danainae	Danaini	Danaus	melanippus		India	[Not specified]	SRR8890683		PRJNA319038	SAMN04875654		336	145232	NCBI:txid165858	SRR8890683	Iridian Genomes	Genomic
I	Nymphalidae	Danainae	Danaini	Danaus	plexippus		USA: Greenfield, MA	[Not specified]	DanausR		PRJNA72423	SAMN01758044		391	161164	NCBI:txid13037	GCA_000235995.2	UMASS Medical School	Transcriptomic
I	Lycaenidae	Polyommatinae	Polyommatini	Danis	danis	supoi	Indonesia: Maluku, Aru, Wokum Island	CCNY	DL-18-S337	BN007150	PRJNA714105	SAMN18673544	41.8	374	152781	NCBI:txid1372524		This study	Genomic
I	Lycaenidae	Theclinae	Cheritrini	Dapidodigma	demeter		Zambia: Zambezi Bridge	MCZ	AJG-07-E194		PRJNA714105	SAMN18673879		367	149693			This study	Genomic
I	Hesperiidae	Heteropterinae	Heteropterini	Dardarina	dardaris		Costa Rica: Guanacaste, ACG, Sector Santa Elena, Casa Potrero Grande	[Not specified]	SRR7174550		PRJNA464409	SAMN09208562		303	99944	NCBI:txid354901	SRR7174550	Li et al. 2019, PNAS	Genomic
I	Hesperiidae	Tagiadinae	Tagiadini	Darpa	pteria	dealbata	Indonesia: Borneo, West Kalimantan, Mt. Bawang	MGCL	LEP37056	BN000304	PRJNA714105	SAMN18587414	48	366	148934	NCBI:txid1113189		This study	Genomic
I	Nymphalidae	Satyrinae	Brassolini	Dasyophthalma	rusina		Brazil: Paraná, Alto da Serra, Morretes	MGCL	LEP78430	BN006899	PRJNA714105	SAMN18587255	66.8	355	133985	NCBI:txid681782		This study	Genomic
I	Nymphalidae	Satyrinae	Satyrini	Davidina	armandi		China: Beijing, Yanquing Xian, Songshan	CCNY	FH-18-Z054	BN006278	PRJNA714105	SAMN18673580	52.2	367	145077	NCBI:txid1454236		This study	Genomic
I	Hesperiidae	Hesperiinae	Hesperiini	Decinea	decinea		Brazil: Paraná, Pontal do Paraná	AWC	468	BN000306	PRJNA714105	SAMN18673432	8.82	376	152849	NCBI:txid509374		This study	Genomic
I	Pieridae	Pierinae	Pierini	Delias	descombesi	oraia	[Not specified]	[Not specified]	SRR4341246		PRJNA345229	SAMN05712507		355	145672	NCBI:txid662802	SRR4341246	Iridian Genomes	Genomic
I	Pieridae	Pierinae	Pierini	Delias	henningia		Philippines	MGCL	LEP28874	BN002410	PRJNA714105	SAMN18587339	60	355	142060			This study	Genomic
I	Pieridae	Pierinae	Pierini	Delias	pasithoe	pasithoe	Thailand: Chiang Mai, Huai Bon, Mae On District	CCNY	YI-16-P089	BN004878	PRJNA714105	SAMN18673674	48.2	362	144727	NCBI:txid152616		This study	Genomic
I	Lycaenidae	Poritiinae	Epitolini	Deloneura	ochrascens		Kenya: Eastern, Kima	MCZ	SC-99-T538	BN003987	PRJNA714105	SAMN18674244	77.6	352	142729			This study	Genomic
I	Lycaenidae	Poritiinae	Poritiini	Deramas	livens		Malaysia: Borneo, Sabah, Maliau Basin National Park Headquarters	MCZ	RE-10-K039	BN000971	PRJNA714105	SAMN18674217	106	343	139218			This study	Genomic
I	Pieridae	Coliadinae		Dercas	lycorias		China: Guangxi, Guilin	CCNY	CN-16-P015	BN002448	PRJNA714105	SAMN18673494	10.1	189	70335	NCBI:txid426020		This study	Genomic
I	Pieridae	Coliadinae		Dercas	verhuelli	doubledayi	Laos	CCNY	IT-16-P027	BN002452	PRJNA714105	SAMN18673630	4.98	367	150365	NCBI:txid426021		This study	Genomic
I	Riodinidae	Riodininae	Riodinini	Detritivora	gynaea		Panama: Panama, Barro Colorado Island	MCZ	PDV-94-A005	BN004076	PRJNA714105	SAMN18674197	50.4	364	148010	NCBI:txid1704329		This study	Genomic
I	Riodinidae	Riodininae	Riodinini	Detritivora	matic		Colombia: Meta, Villavicencio	GNC	GD-18-R008	BN005879	PRJNA714105	SAMN18673801	6.23	305	114163			This study	Genomic
I	Lycaenidae	Theclinae	Deudorigini	Deudorix	antalus		Zambia: Lusaka, Trottover Farm	MCZ	ME-11-B047		PRJNA714105	SAMN18315736		377	153067	NCBI:txid425083		This study	Genomic
I	Lycaenidae	Theclinae	Deudorigini	Deudorix	epijarbas	cinnabarus	Malaysia: Pahang, Genting Tea Estate	MCZ	NP-95-Y187	BN003959	PRJNA714105	SAMN18674187	67.2	373	153875	NCBI:txid425084		This study	Genomic
I	Nymphalidae	Satyrinae	Satyrini	Devyatkinia	unica		China	NHMUK	DU-1	BN003480	PRJNA714105	SAMN18673785	8.06	349	143638			This study	Genomic
I	Nymphalidae	Biblidinae	Callicorini	Diaethria	anna		Mexico: Veracruz, Coatepec-San Marcos, Montecillo	MGCL	LEP22840		PRJNA714105	SAMN18587682		377	154286			This study	Genomic
I	Nymphalidae	Biblidinae	Callicorini	Diaethria	clymena		Ecuador: Napo, Wildsumaco Biological Station	MGCL	LEP36849	BN002927	PRJNA714105	SAMN18587411	59.4	353	144908	NCBI:txid64453		This study	Genomic
I	Hesperiidae	Pyrginae	Pyrgini	Diaeus	ambata		Ecuador: Napo, Papallacta	MGCL	LEP39439	BN000307	PRJNA714105	SAMN18587420	114	372	151189			This study	Genomic
I	Hesperiidae	Pyrginae	Pyrgini	Diaeus	lacaena		Brazil: Rio Grande do Sul, Nova Palma	CLDZ	LEP53035	BN000308	PRJNA714105	SAMN18587065	23.6	370	145986			This study	Genomic
I	Riodinidae	Riodininae	Dianesiini	Dianesia	carteri		Bahamas: Nassau, New Province, Gladstone Rd.	MGCL	LEP19584		PRJNA714105	SAMN18587663		352	135606	NCBI:txid1704403		This study	Genomic
I	Riodinidae	Nemeobiinae	Nemeobiini	Dicallaneura	pulchra		Papua New Guinea: New Guinea, West Sepik, Lumi District, Torricelli Mountains	CJMC	CJM-15-2418	BN002724	PRJNA714105	SAMN18673721	5.36	374	152196			This study	Genomic
I	Nymphalidae	Pseudergolinae	Pseudergolini	Dichorragia	nesimachus		Malaysia: Borneo, Sarawak, Lambir Hills	MCZ	DL-09-X138		PRJNA714105	SAMN18673928		379	156357	NCBI:txid233956		This study	Genomic
I	Lycaenidae	Theclinae	Eumaeini	Dicya	iambe		Venezuela: Aragua, Henry Pittier National Park, El Portachuelo Pass	MCZ	RV-06-A419	BN003837	PRJNA714105	SAMN18315738	35.8	370	150783			This study	Genomic
I	Nymphalidae	Apaturinae		Dilipa	morgiana		Vietnam: Lào Cai, Sa Pa	CCNY	VN-16-D020	BN004856	PRJNA714105	SAMN18673659	67.2	381	156610	NCBI:txid642992		This study	Genomic
I	Nymphalidae	Satyrinae	Dirini	Dingana	dingana		South Africa: Northern Cape, The Downs	MGCL	LEP78420	BN006920	PRJNA714105	SAMN18587253	24	73	24023	NCBI:txid637453		This study	Genomic
I	Hesperiidae	Hesperiinae	Hesperiini	Dion	gemmatus		Costa Rica: San Jose, Carro west of Patarra	MGCL	LEP33735	BN006524	PRJNA714105	SAMN18587711	9.4	374	150200			This study	Genomic
I	Nymphalidae	Heliconiinae	Heliconiini	Dione	juno		Peru: Lima, Santa Eulalia	MCZ	RV-04-I654	BN004356	PRJNA714105	SAMN18674019	56.2	382	157093	NCBI:txid33461		This study	Genomic
I	Nymphalidae	Satyrinae	Dirini	Dira	clytus		South Africa: Cape Town, Signal Hill	MGCL	LEP79391	BN007028	PRJNA714105	SAMN18587775	3.9	124	41904	NCBI:txid513120		This study	Genomic
I	Nymphalidae	Danainae	Ithomiini	Dircenna	jemina	varina	Ecuador: Napo, Wildsumaco Biological Station	MGCL	LEP41130	BN001699	PRJNA714105	SAMN18587446	27.8	21	9093	NCBI:txid1349870		This study	Genomic
I	Lycaenidae	Polyommatinae	Polyommatini	Discolampa	ethion	ethion	Thailand: Chiang Mai, Borichinda Cave, Doi Inthanon National Park	MCZ	DL-01-N099	BN004001	PRJNA714105	SAMN18674093	54.4	376	152356	NCBI:txid1401986		This study	Genomic
I	Nymphalidae	Satyrinae	Amathusiini	Discophora	celinde	celinde	Indonesia: Java	CCNY	HD-16-P153	BN004166	PRJNA714105	SAMN18673703	46.4	379	155488			This study	Genomic
I	Nymphalidae	Satyrinae	Amathusiini	Discophora	deo	fruhstorferi	Vietnam: Lâm Đồng, Santa Maria	CCNY	VD-16-P005	BN001700	PRJNA714105	SAMN18673656	78.4	336	139056			This study	Genomic
I	Pieridae	Dismorphiinae		Dismorphia	theucharila	fortunata	Costa Rica	MGCL	LEP28884	BN002469	PRJNA714105	SAMN18587341	3.18	284	109053	NCBI:txid712819		This study	Genomic
I	Hesperiidae	Trapezitinae		Dispar	compacta		Australia: NSW	AWC	303	BN000309	PRJNA714105	SAMN18673405	11.8	378	154036	NCBI:txid509376		This study	Genomic
I	Pieridae	Pierinae	Pierini	Dixeia	charina		Kenya: Eastern, Kibwezi	MCZ	SC-01-T399	BN006030	PRJNA714105	SAMN18674237	31.6	367	147113	NCBI:txid320196		This study	Genomic
I	Pieridae	Pierinae	Pierini	Dixeia	doxo		Mozambique: Sofala, Gorongosa National Park, Chitengo	MGCL	LEP48683	BN002472	PRJNA714105	SAMN18587521	21	358	143248			This study	Genomic
I	Hesperiidae	Pyrginae	Achlyodini	Doberes	anticus		Costa Rica: Guanacaste, ACG, Sector Cacao, Sendero Circular	[Not specified]	SRR7174369		PRJNA464409	SAMN09208494		371	150118	NCBI:txid354903	SRR7174369	Li et al. 2019, PNAS	Genomic
I	Riodinidae	Nemeobiinae	Nemeobiini	Dodona	deodata		Indonesia: Sumatra, South Sumatra, Mt. Dempo	CJMC	CJM-15-2451	BN002732	PRJNA714105	SAMN18673724	7.74	347	137534			This study	Genomic
I	Nymphalidae	Nymphalinae	Kallimini	Doleschallia	bisaltide		[Purchased from butterfly breeder]: Origin unknown, FLMNH Butterfly Rainforest	MGCL	LEP35930	BN001702	PRJNA714105	SAMN18587393	93.6	381	157627	NCBI:txid311083		This study	Genomic
I	Nymphalidae	Nymphalinae	Kallimini	Doleschallia	polibete		Indonesia: Sulawesi, Central Sulawesi, Bobo, Lore Lindu National Park	CCNY	DL-12-E025	BN004411	PRJNA714105	SAMN18673509	0.0788	132	52846			This study	Genomic
I	Hesperiidae	Hesperiinae	Astictopterini	Dotta	callicles		Zambia: Lusaka, Trottover Farm	MCZ	ME-11-B031		PRJNA714105	SAMN18673942		378	153777			This study	Genomic
I	Nymphalidae	Apaturinae		Doxocopa	agathina		Peru: Madre de Dios, Los Amigos Biological Station	MGCL	LEP19545		PRJNA714105	SAMN18587655		375	152726	NCBI:txid2049095		This study	Genomic
I	Hesperiidae	Eudaminae	Entheini	Drephalys	kidonoi		Costa Rica: Guanacaste	AWC	455	BN000310	PRJNA714105	SAMN18673431	7.82	371	152338	NCBI:txid354907		This study	Genomic
I	Lycaenidae	Theclinae	Loxurini	Drina	donina	donina	Thailand: Chiang Mai, Doi Suthep-Pui National Park, Sai Yoi Waterfall	MCZ	DL-02-P697	BN004017	PRJNA714105	SAMN18674101	56.4	367	153107	NCBI:txid682765		This study	Genomic
I	Lycaenidae	Theclinae	Loxurini	Drina	maneia		Thailand: Trang, Ampuh Nayong, Khao Chong	MCZ	DL-05-K002		PRJNA714105	SAMN18315739		366	150724			This study	Genomic
I	Nymphalidae	Satyrinae	Satyrini	Drucina	leonata		Costa Rica	UMUT	LEP79677	BN006996	PRJNA714105	SAMN18587925	100	377	153429			This study	Genomic
I	Lycaenidae	Theclinae	Cheritrini	Drupadia	ravindra		Thailand: Trang, Ampuh Nayong, Khao Chong	MCZ	DL-01-P128		PRJNA714105	SAMN18673904		381	155410	NCBI:txid1113197		This study	Genomic
I	Nymphalidae	Satyrinae	Satyrini	Druphila	venerata		Peru: Cusco, Rio Pilcopata	MGCL	LEP79222	BN006979	PRJNA714105	SAMN18587760	27	293	114024			This study	Genomic
I	Nymphalidae	Heliconiinae	Heliconiini	Dryadula	phaetusa		Mexico: Veracruz	MGCL	LEP58526	BN005431	PRJNA714105	SAMN18587100	68.8	382	156819	NCBI:txid34742		This study	Genomic
I	Nymphalidae	Heliconiinae	Heliconiini	Dryas	iulia		Netherlands Antilles: Saba Island, Windwardside	MGCL	LEP29616	BN001706	PRJNA714105	SAMN18587346	87	380	155565	NCBI:txid33453		This study	Genomic
I	Hesperiidae	Hesperiinae	Hesperiini	Dubiella	dubius		Brazil: Rondonia, Cacaulândia	MGCL	LEP61249	BN003666	PRJNA714105	SAMN18587165	9.82	349	138785			This study	Genomic
I	Nymphalidae	Satyrinae	Haeterini	Dulcedo	polita		Costa Rica: Heredia, Sarapiqui, Chilamate, Finca El Bejuco	MGCL	LEP79128	BN006910	PRJNA714105	SAMN18587256	33.8	89	29103	NCBI:txid1479625		This study	Genomic
I	Lycaenidae	Poritiinae	Liptenini	Durbania	amakosa		South Africa: KwaZulu-Natal, Woodridge Estate	MCZ	AH-10-E066	BN003908	PRJNA714105	SAMN18674068	72	362	147381	NCBI:txid1610661		This study	Genomic
I	Lycaenidae	Poritiinae	Liptenini	Durbaniella	clarki		South Africa: Western Cape, Touwsrivier	MCZ	AH-05-B562	BN004040	PRJNA714105	SAMN18674066	66.8	362	148738	NCBI:txid1911091		This study	Genomic
I	Lycaenidae	Poritiinae	Liptenini	Durbaniopsis	saga		South Africa: Western Cape, Helderberg Mt., Somerset West	MCZ	AH-99-U448	BN003974	PRJNA714105	SAMN18674074	83.4	363	148434			This study	Genomic
I	Hesperiidae	Hesperiinae	Hesperiini	Duroca	duroca		Brazil: Rio de Janeiro, Teresopolis, Parque Nacional de Serra dos Órgãos	[Not specified]	SRR7174569		PRJNA464409	SAMN09208591		304	101577	NCBI:txid2233748	SRR7174569	Li et al. 2019, PNAS	Genomic
I	Nymphalidae	Nymphalinae	Melitaeini	Dymasia	dymas		USA: AZ, Pima Co., Gilbert Ray Campground	MGCL	LEP47829	BN001708	PRJNA714105	SAMN18587508	57.2	192	82593	NCBI:txid113292		This study	Genomic
I	Nymphalidae	Biblidinae	Eubagini	Dynamine	postverta		Mexico: Veracruz, Jalcomulco-Coatepec	MGCL	LEP22836		PRJNA714105	SAMN18587679		370	152607	NCBI:txid1110716		This study	Genomic
I	Nymphalidae	Satyrinae	Brassolini	Dynastor	darius		Costa Rica: ACG	UMD	05-srnp-65198	BN005816	PRJNA714105	SAMN18587821	77.4	281	116753	NCBI:txid513121		This study	Genomic
I	Hesperiidae	Eudaminae	Phocidini	Dyscophellus	porcius		Costa Rica: Alajuela, ACG, Sector Rincon Rain Forest, Finca Esmeralda	[Not specified]	SRR7174379		PRJNA464409	SAMN09208387		339	132093	NCBI:txid354915	SRR7174379	Li et al. 2019, PNAS	Genomic
I	Riodinidae	Riodininae	Nymphidiini	Dysmathia	costalis	gwianensis	French Guyana: Galion	MGCL	LEP78385	BN006886	PRJNA714105	SAMN18587242	25	239	84094			This study	Genomic
I	Hesperiidae	Tagiadinae	Tagiadini	Eagris	sabadius		Kenya: Nairobi, Lower Kabete	MGCL	LEP43443	BN000312	PRJNA714105	SAMN18587485	81.4	365	148481	NCBI:txid674870		This study	Genomic
I	Hesperiidae	Pyrginae	Achlyodini	Eantis	mithridates		USA: TX, Hidalgo Co., Old Rio Rico Rd.	[Not specified]	SRR7174365		PRJNA464409	SAMN09208490		368	151177	NCBI:txid2201486	SRR7174365	Li et al. 2019, PNAS	Genomic
I	Hesperiidae	Pyrginae	Achlyodini	Eantis	pallida		Mexico: Tamaulipas, Villa Gomez Farias	[Not specified]	SRR7174366		PRJNA464409	SAMN09208491		344	131056	NCBI:txid354750	SRR7174366	Li et al. 2019, PNAS	Genomic
I	Hesperiidae	Pyrginae	Achlyodini	Eantis	platypterus		Costa Rica: ACG	MGCL	LEP61299	BN003716	PRJNA714105	SAMN18587197	54.2	381	154204	NCBI:txid355185		This study	Genomic
I	Hesperiidae	Pyrginae	Achlyodini	Eantis	thraso		Costa Rica: Alajuela, Sendero Huerta	MCZ	08-SNRP-2335		PRJNA714105	SAMN18673873		373	152554	NCBI:txid354751		This study	Genomic
I	Hesperiidae	Pyrginae	Achlyodini	Eantis	tosta		Peru: Amazonas, W Abra Wawajin	[Not specified]	SRR7174431		PRJNA464409	SAMN09208489		338	130400	NCBI:txid2201609	SRR7174431	Li et al. 2019, PNAS	Genomic
I	Hesperiidae	Pyrginae	Erynnini	Ebrietas	anacreon		Brazil: Rondonia, Candeias do Jamari	AWC	485	BN000569	PRJNA714105	SAMN18673436	14.6	365	147993	NCBI:txid354918		This study	Genomic
I	Hesperiidae	Pyrginae	Erynnini	Ebrietas	infanda		Ecuador: Napo, Parque Nacional Yasuní	AWC	66	BN000314	PRJNA714105	SAMN18673380	6.1	369	149387	NCBI:txid509303		This study	Genomic
I	Hesperiidae	Pyrginae	Achlyodini	Eburuncus	unifasciata		Ecuador: Morona-Santiago, Macas	MGCL	LEP59339	BN003430	PRJNA714105	SAMN18587115	93.8	373	152342	NCBI:txid1909386		This study	Genomic
I	Hesperiidae	Hesperiinae	Hesperiini	Ebusus	ebusus		Brazil: Rondonia, Cacaulândia	MGCL	LEP61241	BN003658	PRJNA714105	SAMN18587158	24	367	146702	NCBI:txid722374		This study	Genomic
I	Riodinidae	Riodininae	Calydnini	Echenais	thelephus		Ecuador: Napo, Misahualli	MCZ	JH-03-R020	BN004104	PRJNA714105	SAMN18674127	63.2	372	150115	NCBI:txid1704412		This study	Genomic
I	Lycaenidae	Polyommatinae	Polyommatini	Echinargus	isola		USA: AZ, Santa Cruz Co., North San Rafael	MGCL	LEP43791	BN000980	PRJNA714105	SAMN18587486	48.4	370	149147	NCBI:txid328884		This study	Genomic
I	Riodinidae	Riodininae	Calydnini	Echydna	punctata		Ecuador: Napo, Misahualli	MCZ	JH-03-R028	BN004107	PRJNA714105	SAMN18674130	52	360	146836	NCBI:txid1704414		This study	Genomic
I	Hesperiidae	Eudaminae	Eudamini	Ectomis	asine		Costa Rica: Alajuela, ACG, Sector Rincon Rain Forest, Estacion Botarrama	[Not specified]	SRR7174448		PRJNA464409	SAMN09208455		375	153603	NCBI:txid2233685	SRR7174448	Li et al. 2019, PNAS	Genomic
I	Hesperiidae	Eudaminae	Eudamini	Ectomis	cythna		Ecuador: Pastaza, El Rosal	UMUT	LEP79657	BN007017	PRJNA714105	SAMN18587913	100	376	150520	NCBI:txid2201533		This study	Genomic
I	Hesperiidae	Eudaminae	Eudamini	Ectomis	kanshul		Costa Rica: Alajuela, ACG, Sector Rincon Rain Forest, Palomo	[Not specified]	SRR7174445		PRJNA464409	SAMN09208456		260	83145	NCBI:txid2233686	SRR7174445	Li et al. 2019, PNAS	Genomic
I	Hesperiidae	Eudaminae	Eudamini	Ectomis	labriaris		Brazil: Rondonia, Cacaulândia	MGCL	LEP61343	BN003760	PRJNA714105	SAMN18587220	71	376	151111	NCBI:txid2233687		This study	Genomic
I	Hesperiidae	Eudaminae	Eudamini	Ectomis	octomaculata		Mexico: Michoacán, UNAM-Moralia	MGCL	LEP47486	BN000645	PRJNA714105	SAMN18587503	20.8	364	147868	NCBI:txid2233690		This study	Genomic
I	Hesperiidae	Eudaminae	Eudamini	Ectomis	perniciosus		Ecuador: Napo, Tena	MGCL	LEP59329	BN003420	PRJNA714105	SAMN18587108	94.4	373	150976	NCBI:txid2233692		This study	Genomic
I	Hesperiidae	Eudaminae	Eudamini	Ectomis	pervivax		Costa Rica: Alajuela, ACG, Sector Rincon Rain Forest, Palomo	[Not specified]	SRR7174523		PRJNA464409	SAMN09208460		259	87184	NCBI:txid2233693	SRR7174523	Li et al. 2019, PNAS	Genomic
I	Hesperiidae	Eudaminae	Eudamini	Ectomis	teutas		Brazil: Rondonia, Cacaulândia	MGCL	LEP61342	BN003759	PRJNA714105	SAMN18587219	86.2	366	145067	NCBI:txid2233694		This study	Genomic
I	Hesperiidae	Hesperiinae		Eetion	elia		Indonesia: Borneo, West Kalimantan, Mt. Bawang	MGCL	LEP37042	BN000315	PRJNA714105	SAMN18587721	68.4	251	104368			This study	Genomic
I	Lycaenidae	Polyommatinae	Polyommatini	Eicochrysops	eicotrochilus		Zambia: Northern, Mpika District, Mutinondo Wilderness	MCZ	ME-11-B072	BN004053	PRJNA714105	SAMN18674144	22.8	374	152733			This study	Genomic
I	Lycaenidae	Polyommatinae	Polyommatini	Eldoradina	cyanea		Peru: Lima, Oyon, Valle del Rio Huaura	MCZ	RV-05-M735	BN004050	PRJNA714105	SAMN18674227	92.6	377	153802	NCBI:txid689507		This study	Genomic
I	Lycaenidae	Theclinae	Eumaeini	Electrostrymon	angerona		Netherlands Antilles: Saba Island, Windwardside	MGCL	LEP29619	BN000982	PRJNA714105	SAMN18315740	87.8	369	151833			This study	Genomic
I	Nymphalidae	Satyrinae	Satyrini	Elina	montrolii		Chile	CCNY	HB-18-C001	BN005576	PRJNA714105	SAMN18673584	30.2	371	154019			This study	Genomic
I	Pieridae	Pierinae	Elodinini	Elodina	padusa		Australia: QLD, Edungalba Turnoff	MCZ	RE-02-A476		PRJNA714105	SAMN18673987		308	123647	NCBI:txid1373066		This study	Genomic
I	Nymphalidae	Satyrinae	Elymniini	Elymnias	bammakoo		Cameroon: Southwest, Drink and Gari Camp, Mount Cameroon	ZFMK	BN-SZS-00001	BN001712	PRJNA714105	SAMN18673826	44.6	333	137300	NCBI:txid366054		This study	Genomic
I	Nymphalidae	Satyrinae	Elymniini	Elymnias	hypermnestra	hypermnestra	Indonesia: Java, West Java, Bogor	CCNY	HD-14-B123	BN001710	PRJNA714105	SAMN18673589	37.4	378	154809	NCBI:txid366056		This study	Genomic
I	Nymphalidae	Satyrinae	Elymniini	Elymnias	nesaea		Thailand: Chonburi, Nong Nooch Botanical Gardens, Jom Tien	MCZ	DL-03-X010		PRJNA714105	SAMN18673917		380	155577			This study	Genomic
I	Nymphalidae	Danainae	Ithomiini	Elzunia	pavonii		Ecuador: Huigra	MCZ	RV-04-I777	BN007061	PRJNA714105	SAMN18674020	55.2	366	149925	NCBI:txid127241		This study	Genomic
I	Riodinidae	Riodininae	Emesidini	Emesis	brimo		Costa Rica: ACG	[Not specified]	SRR10158608		PRJNA549759	SAMN12776939		315	110443	NCBI:txid717265	SRR10158608	Zhang et al. 2019, ZooTaxa Riodinidae	Genomic
I	Riodinidae	Riodininae	Emesidini	Emesis	cypria		Ecuador: Napo, Wildsumaco Biological Station	MGCL	LEP41731	BN002734	PRJNA714105	SAMN18587449	78.8	359	146876	NCBI:txid717266		This study	Genomic
I	Riodinidae	Riodininae	Emesidini	Emesis	eurydice		Ecuador	[Not specified]	SRR10158593		PRJNA549759	SAMN12776953		251	77020	NCBI:txid2614008	SRR10158593	Zhang et al. 2019, ZooTaxa Riodinidae	Genomic
I	Riodinidae	Riodininae	Emesidini	Emesis	furor		Costa Rica: ACG	[Not specified]	SRR10158623		PRJNA549759	SAMN12776925		276	90612	NCBI:txid2613989	SRR10158623	Zhang et al. 2019, ZooTaxa Riodinidae	Genomic
I	Riodinidae	Riodininae	Emesidini	Emesis	heteroclita		Peru	[Not specified]	SRR10158588		PRJNA549759	SAMN12776957		253	79228	NCBI:txid2614010	SRR10158588	Zhang et al. 2019, ZooTaxa Riodinidae	Genomic
I	Riodinidae	Riodininae	Emesidini	Emesis	lacrines		Costa Rica: ACG	[Not specified]	SRR10158626		PRJNA549759	SAMN12776923		316	107594	NCBI:txid717268	SRR10158626	Zhang et al. 2019, ZooTaxa Riodinidae	Genomic
I	Riodinidae	Riodininae	Emesidini	Emesis	liodes		Mexico: San Luis Potosi	[Not specified]	SRR10158603		PRJNA549759	SAMN12776944		278	88186	NCBI:txid2614002	SRR10158603	Zhang et al. 2019, ZooTaxa Riodinidae	Genomic
I	Riodinidae	Riodininae	Emesidini	Emesis	lucinda		Costa Rica: ACG	UMD	05-srnp-31543	BN005706	PRJNA714105	SAMN18587817	83.2	362	146678	NCBI:txid717269		This study	Genomic
I	Riodinidae	Riodininae	Emesidini	Emesis	neemias		Brazil: Paraná	[Not specified]	SRR10158629		PRJNA549759	SAMN12776920		285	88858	NCBI:txid2249968	SRR10158629	Zhang et al. 2019, ZooTaxa Riodinidae	Genomic
I	Riodinidae	Riodininae	Emesidini	Emesis	ocypore		Peru	[Not specified]	SRR10158619		PRJNA549759	SAMN12776929		324	118222	NCBI:txid1140757	SRR10158619	Zhang et al. 2019, ZooTaxa Riodinidae	Genomic
I	Riodinidae	Riodininae	Emesidini	Emesis	phyciodoides		Mexico: Sonora	[Not specified]	SRR10158610		PRJNA549759	SAMN12776937		353	137889	NCBI:txid2086726	SRR10158610	Zhang et al. 2019, ZooTaxa Riodinidae	Genomic
I	Riodinidae	Riodininae	Emesidini	Emesis	tegula		Costa Rica: ACG	[Not specified]	SRR10158612		PRJNA549759	SAMN12776935		335	127083	NCBI:txid2613997	SRR10158612	Zhang et al. 2019, ZooTaxa Riodinidae	Genomic
I	Riodinidae	Riodininae	Emesidini	Emesis	temesa	emesina	Peru	[Not specified]	SRR10158605		PRJNA549759	SAMN12776942		322	116531	NCBI:txid2614635	SRR10158605	Zhang et al. 2019, ZooTaxa Riodinidae	Genomic
I	Riodinidae	Riodininae	Emesidini	Emesis	tenedia		Costa Rica: ACG	[Not specified]	SRR10158616		PRJNA549759	SAMN12776932		318	112367	NCBI:txid2613994	SRR10158616	Zhang et al. 2019, ZooTaxa Riodinidae	Genomic
I	Hesperiidae	Eudaminae	Phocidini	Emmelus	purpurascens		Brazil: Rondonia, Cacaulândia	MGCL	LEP61284	BN003701	PRJNA714105	SAMN18587185	9.3	301	108872	NCBI:txid2201709		This study	Genomic
I	Pieridae	Dismorphiinae		Enantia	albania	zoraida	Ecuador: Pichincha, km 20 Pacto-Guayabillas Rd.	MGCL	LEP08593	BN002486	PRJNA714105	SAMN18587282	7.36	346	141287	NCBI:txid1911424		This study	Genomic
I	Pieridae	Dismorphiinae		Enantia	melite		Venezuela: Aragua, Henry Pittier National Park, El Portachuelo Pass	MCZ	RV-06-A535	BN004220	PRJNA714105	SAMN18674037	72	358	145234			This study	Genomic
I	Nymphalidae	Satyrinae	Amathusiini	Enispe	euthymius		Vietnam: Da Nang, Mount Ba Na	CCNY	VN-16-D033	BN004144	PRJNA714105	SAMN18673706	47.6	378	155417			This study	Genomic
I	Lycaenidae	Theclinae	Eumaeini	Enos	thara		[Not specified]	MCZ	BB-06-F186	BN003873	PRJNA714105	SAMN18315744	2.18	322	124571	NCBI:txid2049109		This study	Genomic
I	Hesperiidae	Hesperiinae	Hesperiini	Enosis	sp.		Ecuador: Napo, Wildsumaco Biological Station	MGCL	LEP36816	BN000318	PRJNA714105	SAMN18587407	34	368	151050	NCBI:txid705223		This study	Genomic
I	Hesperiidae	Eudaminae	Entheini	Entheus	sp.		Venezuela: Bolivar, Salto La Pava	MCZ	RV-06-A031	BN000319	PRJNA714105	SAMN18674229	58.6	363	148749	NCBI:txid354922		This study	Genomic
I	Hesperiidae	Hesperiinae	Astictopterini	Eogenes	alcides		Turkey: O-Turkei, Elazig Euphrat bei Kale	MGCL	LEP61316	BN003733	PRJNA714105	SAMN18587206	5.32	324	122041			This study	Genomic
I	Lycaenidae	Theclinae	Loxurini	Eooxylides	tharis	distanti	Malaysia: Pahang, Awana	MCZ	NP-95-Y267	BN003962	PRJNA714105	SAMN18674190	29.6	372	152373	NCBI:txid682767		This study	Genomic
I	Hesperiidae	Eudaminae	Eudamini	Epargyreus	clarus		USA: FL, Alachua Co., Gainesville	MGCL	LEP19597		PRJNA714105	SAMN18587669		373	150886	NCBI:txid520877		This study	Genomic
I	Hesperiidae	Eudaminae	Eudamini	Epargyreus	spanna		Dominican Republic: Hispaniola, Pedernales, Las Abejas, ca. 12 km NW Aceitillar	[Not specified]	SRR7174346		PRJNA464409	SAMN09208436		301	99403	NCBI:txid2201545	SRR7174346	Li et al. 2019, PNAS	Genomic
I	Hesperiidae	Pyrginae	Erynnini	Ephyriades	arcas		USA: PR, Guanica State Forest	MGCL	LEP52440	BN002813	PRJNA714105	SAMN18587533	88.4	359	143468	NCBI:txid2201546		This study	Genomic
I	Hesperiidae	Pyrginae	Erynnini	Ephyriades	brunnea		Cuba: Guantanámo, Guantanámo Bay	[Not specified]	SRR7174465		PRJNA464409	SAMN09208556		346	130819	NCBI:txid2201547	SRR7174465	Li et al. 2019, PNAS	Genomic
I	Lycaenidae	Polyommatinae	Polyommatini	Epimastidia	inops		Papua New Guinea: New Guinea, Morobe, Wafi River	CJMC	CJM-07-J010	BN003895	PRJNA714105	SAMN18673717	3	362	148871	NCBI:txid1785119		This study	Genomic
I	Nymphalidae	Biblidinae	Epiphilini	Epiphile	epimenes		Ecuador: Pichincha, Tandayapa Bird Lodge	MGCL	LEP14897		PRJNA714105	SAMN18587633		349	142122			This study	Genomic
I	Nymphalidae	Biblidinae	Epiphilini	Epiphile	orea		Brazil: Rio Grande do Sul, Paraíso do Sul	MGCL	AC-18-052	BN004743	PRJNA714105	SAMN18587033	63.4	379	154931	NCBI:txid681786		This study	Genomic
I	Nymphalidae	Danainae	Ithomiini	Episcada	salvinia		Mexico: Veracruz, Zongolica, Ixocohuapan	MGCL	LEP58684	BN005439	PRJNA714105	SAMN18587101	75.6	385	159477	NCBI:txid2184766		This study	Genomic
I	Nymphalidae	Danainae	Ithomiini	Episcada	sylvo		Venezuela: Aragua, Henry Pittier National Park, El Portachuelo Pass	MCZ	RV-06-A462	BN006846	PRJNA714105	SAMN18674034	5.03	253	99602	NCBI:txid344628		This study	Genomic
I	Lycaenidae	Poritiinae	Epitolini	Epitola	urania		Uganda: Central, Mubende	SSC	BN-SZS-00508	BN000984	PRJNA714105	SAMN18587797	70.4	336	137824			This study	Genomic
I	Lycaenidae	Poritiinae	Epitolini	Epitolina	dispar		Liberia: Khan village near Yekepa, Nimba Mountains	ZFMK	BN-SZS-00192	BN000987	PRJNA714105	SAMN18673846	32	361	146400			This study	Genomic
I	Nymphalidae	Danainae	Ithomiini	Epityches	eupompe		Brazil: Paraná, Rio Branco	CLDZ	LEP53116	BN001716	PRJNA714105	SAMN18587537	48.6	383	158274	NCBI:txid344632		This study	Genomic
I	Hesperiidae	Hesperiinae	Hesperiini	Eprius	veleda		Mexico: Veracruz, Las Tuxtlas Research Station	MGCL	LEP53842	BN005406	PRJNA714105	SAMN18587098	46.8	371	151947			This study	Genomic
I	Hesperiidae	Pyrginae	Achlyodini	Eracon	paulinus		Brazil: Rondonia, Fazenda Rancho Grande	MGCL	LEP61306	BN003723	PRJNA714105	SAMN18587200	40.8	329	132222	NCBI:txid1674405		This study	Genomic
I	Hesperiidae	Pyrginae	Achlyodini	Eracon	sarahburnsae		Costa Rica: Alajuela, ACG, Sector Rincon Rain Forest, Palomo	[Not specified]	SRR7174373		PRJNA464409	SAMN09208498		304	100697	NCBI:txid2201551	SRR7174373	Li et al. 2019, PNAS	Genomic
I	Nymphalidae	Satyrinae	Satyrini	Erebia	epiphron		France: Pyrénées-Orientales, Prats-de-Mollo-la-Preste	MGCL	LEP22822		PRJNA714105	SAMN18587671		379	155123	NCBI:txid242257		This study	Genomic
I	Nymphalidae	Satyrinae	Satyrini	Erebia	ligea	takanonis	Japan: Yamanashi, Kosenjyozawa, Minami-Alps City	UMUT	MY-2016-088	BN001719	PRJNA714105	SAMN18587880	82.8	375	153825	NCBI:txid111903		This study	Genomic
I	Nymphalidae	Nymphalinae	Melitaeini	Eresia	polina		Ecuador: Napo, Papallacta	MGCL	LEP39419	BN001721	PRJNA714105	SAMN18587419	45.8	378	155781	NCBI:txid436424		This study	Genomic
I	Lycaenidae	Poritiinae	Liptenini	Eresina	katangana		Zambia: Zambezi Rapids	MCZ	AJG-07-G005	BN003891	PRJNA714105	SAMN18674077	48	124	49100			This study	Genomic
I	Lycaenidae	Poritiinae	Liptenini	Eresiomera	isca		Cameroon: Southwest, Radio Hill, Chopfarms, Bimbia-Bonadikombo Community Forest	ZFMK	BN-SZS-00296	BN000988	PRJNA714105	SAMN18673854	3.62	365	148644			This study	Genomic
I	Hesperiidae	Tagiadinae	Celaenorrhinini	Eretis	melania		Zambia: North-Western	CSIC-UPF	RVcoll11K699	BN000325	PRJNA714105	SAMN18673771	55	375	152037	NCBI:txid2201552		This study	Genomic
I	Nymphalidae	Satyrinae	Satyrini	Eretris	porphyria		Venezuela: Mérida, Sendero Humbolt, La Mucuy, Sierra Nevada Natural Park	MCZ	RV-06-A126	BN004304	PRJNA714105	SAMN18674026	85.4	374	153575	NCBI:txid1874741		This study	Genomic
I	Nymphalidae	Satyrinae	Satyrini	Erichthodes	antonina		Peru: Madre de Dios, Los Amigos Biological Station	MGCL	LEP19582		PRJNA714105	SAMN18587662		374	151127	NCBI:txid366060		This study	Genomic
I	Nymphalidae	Satyrinae	Satyrini	Erichthodes	narapa		Brazil: Paraná, Turvo, Salto do Paulinho Rickli	DZUP	BCDZWillmott256		PRJNA714105	SAMN18673789		369	145279	NCBI:txid2291821		This study	Genomic
I	Lycaenidae	Aphnaeinae		Erikssonia	acraeina		Zambia: Kingova	MCZ	AJG-07-D583	BN003889	PRJNA714105	SAMN18674075	76.2	370	152482	NCBI:txid1547982		This study	Genomic
I	Hesperiidae	Hesperiinae	Erionotini	Erionota	acroleucus	apicalis	Malaysia: Kedah, Langkawi, Kisap	UMUT	MY-2016-HES-26	BN000330	PRJNA714105	SAMN18587845	25.2	372	152313			This study	Genomic
I	Hesperiidae	Hesperiinae	Erionotini	Erionota	thrax	thrax	Indonesia: Sulawesi, Central Sulawesi, Palolo	MGCL	LEP47482	BN002814	PRJNA714105	SAMN18587502	73.6	373	153262	NCBI:txid1816794		This study	Genomic
I	Nymphalidae	Satyrinae	Satyrini	Erites	medura	medura	Indonesia: Java, West Java, Mt. Halimun	CCNY	HD-16-P189	BN001727	PRJNA714105	SAMN18673596	18.9	220	96240			This study	Genomic
I	Hesperiidae	Pyrginae	Carcharodini	Ernsta	colotes		Kenya: Rift Valley, Kisames	MCZ	ME-12-C812		PRJNA714105	SAMN18673954		371	150598	NCBI:txid1873864		This study	Genomic
I	Pieridae	Pierinae	Anthocharidini	Eroessa	chiliensis		Chile	CCNY	HB-18-C009	BN005577	PRJNA714105	SAMN18673585	9.02	353	143648	NCBI:txid320247		This study	Genomic
I	Pieridae	Pierinae	Teracolini	Eronia	cleodora		Rwanda	MGCL	LEP35544	BN002489	PRJNA714105	SAMN18587388	10	350	139819	NCBI:txid320241		This study	Genomic
I	Lycaenidae	Theclinae	Eumaeini	Erora	quaderna		Mexico: Veracruz, Near Alhuaca	MGCL	LEP58793	BN005778	PRJNA714105	SAMN18315748	86	371	151459			This study	Genomic
I	Nymphalidae	Satyrinae	Satyrini	Erycinidia	gracilis		Papua New Guinea: New Guinea, Morobe, Aseki	CJMC	CJM-19-2849	BN006865	PRJNA714105	SAMN18673729	6.34	369	150296	NCBI:txid669543		This study	Genomic
I	Hesperiidae	Pyrginae	Erynnini	Erynnis	brizo		USA: WV, Pendleton Co., W of Simoda	[Not specified]	SRR7174469		PRJNA464409	SAMN09208558		360	147723	NCBI:txid520878	SRR7174469	Li et al. 2019, PNAS	Genomic
I	Hesperiidae	Pyrginae	Erynnini	Erynnis	horatius		USA: FL, Marlon Co., Ocala National Forest	MGCL	LEP28757	BN000337	PRJNA714105	SAMN18587325	84.4	368	150376	NCBI:txid509305		This study	Genomic
I	Hesperiidae	Pyrginae	Erynnini	Erynnis	tages		Croatia: Split-Dalmatia County, Podgora	MGCL	LEP50956	BN000345	PRJNA714105	SAMN18587531	88.4	367	148303	NCBI:txid520884		This study	Genomic
I	Nymphalidae	Satyrinae	Brassolini	Eryphanis	automedon		[Purchased from butterfly breeder]: Origin unknown, FLMNH Butterfly Rainforest	MGCL	LEP32871	BN001728	PRJNA714105	SAMN18587378	64	384	155915	NCBI:txid1546291		This study	Genomic
I	Lycaenidae	Polyommatinae	Polyommatini	Erysichton	lineata	lineata	Australia: QLD, Waugh Pocket	MCZ	DL-02-P472	BN004016	PRJNA714105	SAMN18674100	31.2	375	152303	NCBI:txid379821		This study	Genomic
I	Lycaenidae	Theclinae	Theclini	Esakiozephyrus	bieti		China: Sichuan, Aba Zhou, Siguniangshan	CCNY	FH-17-T054	BN004523	PRJNA714105	SAMN18673568	61.4	377	155342			This study	Genomic
I	Riodinidae	Riodininae	Symmachiini	Esthemopsis	jesse		[Not specified]	MCZ	PDV-94-D002	BN004080	PRJNA714105	SAMN18674199	72.6	366	148557	NCBI:txid1704330		This study	Genomic
I	Nymphalidae	Satyrinae	Satyrini	Eteona	tisiphone		Brazil: Paraná, Bateias	CLDZ	LEP53112	BN001730	PRJNA714105	SAMN18587535	72.4	381	155320	NCBI:txid366064		This study	Genomic
I	Lycaenidae	Theclinae	Iolaini	Etesiolaus	catori		Democratic Republic of Congo: North Kivu, Beni	MCZ	RD-98-U008	BN007056	PRJNA714105	SAMN18673979	4.24	242	95617			This study	Genomic
I	Nymphalidae	Satyrinae	Zetherini	Ethope	noirei		Thailand: Phrae, Ban Salok, Wang Chin District	CCNY	YI-16-P239	BN001731	PRJNA714105	SAMN18673677	30.2	381	155323	NCBI:txid366066		This study	Genomic
I	Nymphalidae	Apaturinae		Euapatura	mirza		Iran: Zagros Mountains	UMUT	LEP79694	BN007070	PRJNA714105	SAMN18587929	18.5	79	23725			This study	Genomic
I	Lycaenidae	Theclinae	Theclini	Euaspa	milionia	milionia	Nepal: Kathmandu, Nagarjuna Mountains	CCNY	RI-18-W045	BN005556	PRJNA714105	SAMN18673649	16	210	95905			This study	Genomic
I	Pieridae	Pierinae	Pierini	Eucheira	socialis		Mexico: Durango, El Madrono	MCZ	MFB-00-P286	BN003857	PRJNA714105	SAMN18674164	45.6	350	143787	NCBI:txid320213		This study	Genomic
I	Pieridae	Pierinae	Anthocharidini	Euchloe	ausonia		Croatia: Split-Dalmatia County, Podgora	MGCL	LEP50683	BN002491	PRJNA714105	SAMN18587529	81	365	149417	NCBI:txid415331		This study	Genomic
I	Pieridae	Pierinae	Anthocharidini	Euchloe	ausonides		USA: CO, Fairplay Co.	MGCL	LEP38593	BN002492	PRJNA714105	SAMN18587416	21.8	372	150867	NCBI:txid72255		This study	Genomic
I	Lycaenidae	Polyommatinae	Polyommatini	Euchrysops	cnejus		Philippines: Cebu, Cebu City, Barangay Tabunan	CCNY	DL-11-E045	BN007036	PRJNA714105	SAMN18673506	23.9	377	152541	NCBI:txid689509		This study	Genomic
I	Nymphalidae	Heliconiinae	Heliconiini	Eueides	isabella		Brazil: Rio Grande do Sul, São Vicente do Sul	CLDZ	LEP53319	BN001732	PRJNA714105	SAMN18587562	70.4	379	156049	NCBI:txid33448		This study	Genomic
I	Nymphalidae	Satyrinae	Satyrini	Eugrumia	herse		Tibet: Xiahe, Labrang	MGCL	LEP79159	BN006948	PRJNA714105	SAMN18587264	234	373	153140	NCBI:txid447847		This study	Genomic
I	Lycaenidae	Miletinae	Liphyrini	Euliphyra	hewitsoni		Ivory Coast: Lagunes, Banco	MCZ	SC-99-T536	BN003986	PRJNA714105	SAMN18674039	83.4	364	149515	NCBI:txid1610663		This study	Genomic
I	Lycaenidae	Theclinae	Eumaeini	Eumaeus	atala		[Purchased from butterfly breeder]: Origin unknown, FLMNH Butterfly Rainforest	MGCL	RF140042		PRJNA714105	SAMN18315750		367	149997	NCBI:txid2056227		This study	Genomic
I	Lycaenidae	Theclinae	Eumaeini	Eumaeus	minyas		Peru: San Martin, Tarapoto, Site Tunel	MCZ	TQ-05-F862	BN004361	PRJNA714105	SAMN18315752	80	368	150211			This study	Genomic
I	Lycaenidae	Polyommatinae	Polyommatini	Eumedonia	eumedon		Kazakhstan: Zhambyl, S Kazakhstan, Kirgizski Range, vicinity Merke, Merke River	MCZ	NK-00-P664	BN003997	PRJNA714105	SAMN18674183	69.2	372	151906	NCBI:txid282031		This study	Genomic
I	Nymphalidae	Biblidinae	Epicaliini	Eunica	monima		Dominican Republic: Hispaniola	MCZ	NP-03-R027	BN004343	PRJNA714105	SAMN18673971	38.2	341	140198	NCBI:txid722306		This study	Genomic
I	Nymphalidae	Biblidinae	Epicaliini	Eunica	norica		Ecuador: Napo, Wildsumaco Biological Station	MGCL	LEP41747	BN001734	PRJNA714105	SAMN18587453	68.8	377	154697			This study	Genomic
I	Riodinidae	Riodininae	Eurybiini	Eunogyra	satyrus		Ecuador: Sucumbíos, Garza Cocha - Anangu	MCZ	PDV-94-A051	BN004078	PRJNA714105	SAMN18674198	40	354	144777	NCBI:txid1704416		This study	Genomic
I	Nymphalidae	Limenitidinae	Adoliadini	Euphaedra	cyparissa		Cameroon	SSC	SZS-EUP-168	BN003004	PRJNA714105	SAMN18587804	19	380	155014			This study	Genomic
I	Nymphalidae	Limenitidinae	Adoliadini	Euphaedra	neophron		[Purchased from butterfly breeder]: Origin unknown, FLMNH Butterfly Rainforest	MGCL	RF140021		PRJNA714105	SAMN18587616		380	155081			This study	Genomic
I	Lycaenidae	Polyommatinae	Polyommatini	Euphilotes	enoptes		USA: CA, Nevada Co., Lang Crossing	MCZ	AS-92-Z401	BN003925	PRJNA714105	SAMN18673885	73	381	154397	NCBI:txid301164		This study	Genomic
I	Nymphalidae	Nymphalinae	Melitaeini	Euphydryas	editha		USA: ID, Boise	MGCL	LEP28798	BN001736	PRJNA714105	SAMN18587329	59.4	381	156502	NCBI:txid104508		This study	Genomic
I	Hesperiidae	Hesperiinae	Hesperiini	Euphyes	arpa		USA: FL, Baker County, Osceola National Forest	MGCL	LEP28779	BN000348	PRJNA714105	SAMN18587328	189	374	152214			This study	Genomic
I	Hesperiidae	Hesperiinae	Hesperiini	Euphyes	dion		USA: TX, Lamar Co., Pat Mayse	[Not specified]	SRR7174405		PRJNA464409	SAMN09208581		293	104969	NCBI:txid2201553	SRR7174405	Li et al. 2019, PNAS	Genomic
I	Nymphalidae	Danainae	Danaini	Euploea	phaenareta	phaenareta	Indonesia: Maluku, Ambon	CCNY	HD-14-B023	BN004536	PRJNA714105	SAMN18673588	79.4	374	154410	NCBI:txid1324355		This study	Genomic
I	Nymphalidae	Danainae	Danaini	Euploea	radamanthus		Japan: Thephyu Village, Tanintharyi	MGCL	LEP31454	BN001740	PRJNA714105	SAMN18587370	80.4	389	160017	NCBI:txid1108532		This study	Genomic
I	Nymphalidae	Limenitidinae	Adoliadini	Euptera	fallax		Democratic Republic of Congo: North Kivu, Maliva, Kivu	CCNY	KA-17-0108-ABRI	BN003074	PRJNA714105	SAMN18673685	11.6	379	153374	NCBI:txid1631766		This study	Genomic
I	Nymphalidae	Heliconiinae	Argynnini	Euptoieta	claudia		USA: DE, Sussex Co., Laurel	MGCL	LEP29966	BN001742	PRJNA714105	SAMN18587347	77.8	348	142253	NCBI:txid64454		This study	Genomic
I	Nymphalidae	Satyrinae	Satyrini	Euptychia	rubrofasciata		Mexico: Sonora, Mpio. Yécora	MGCL	LEP16898		PRJNA714105	SAMN18587637		327	125712	NCBI:txid2291822		This study	Genomic
I	Nymphalidae	Satyrinae	Satyrini	Euptychoides	albofasciata		Ecuador: Zamora-Chinchipe, Zurmi	MGCL	KW14062701		PRJNA714105	SAMN18673815		374	150219	NCBI:txid270050		This study	Genomic
I	Nymphalidae	Satyrinae	Satyrini	Euptychoides	castrensis		Brazil: Paraná, Alto da Serra, Paraná, Quatro barras, Campina Grande do Sul	MGCL	MGCLLOAN029		PRJNA714105	SAMN18587587		180	76409	NCBI:txid366069		This study	Genomic
I	Nymphalidae	Satyrinae	Satyrini	Euptychoides	inani		Ecuador: Esmeraldas, Finca Cypris	MGCL	KW14071701		PRJNA714105	SAMN18673821		375	152318	NCBI:txid2211323		This study	Genomic
I	Pieridae	Coliadinae		Eurema	mandarina		Japan: Kagoshima, Tanegashima	MGCL	DRR087481		PRJNA714105	SAMN18673809		365	152023	NCBI:txid1043216		This study	Genomic
I	Pieridae	Coliadinae		Eurema	mexicana		USA: AZ, Cochise Co., Pine Camp	MGCL	LEP31031	BN002515	PRJNA714105	SAMN18587366	14.7	351	144682	NCBI:txid320261		This study	Genomic
I	Hesperiidae	Eudaminae	Phocidini	Euriphellus	euribates		Peru: Madre de Dios, Rio Alto Madre de Dios Atalaya, Amazonia Lodge	MGCL	LEP61348	BN003765	PRJNA714105	SAMN18587222	88	374	151950	NCBI:txid1908711		This study	Genomic
I	Hesperiidae	Eudaminae	Phocidini	Euriphellus	phraxanor		Costa Rica: Guanacaste	AWC	408	BN000311	PRJNA714105	SAMN18673420	12.5	376	152039	NCBI:txid2233695		This study	Genomic
I	Nymphalidae	Limenitidinae	Adoliadini	Euriphene	amicia		Cameroon: Southwest, Njuma Camp, Ebo Forest	ZFMK	BN-SZS-00117	BN001753	PRJNA714105	SAMN18673833	39	379	155161			This study	Genomic
I	Nymphalidae	Apaturinae		Euripus	nyctelius	nyctelius	Vietnam: Lam Dong, Da Teh District	CCNY	DL-16-V254	BN004455	PRJNA714105	SAMN18673532	27.6	385	157981	NCBI:txid461131		This study	Genomic
I	Nymphalidae	Apaturinae		Euripus	robustus		Indonesia: Sulawesi, Central Sulawesi, Palolo	MGCL	LEP37077	BN001757	PRJNA714105	SAMN18587724	51.2	378	155225			This study	Genomic
I	Papilionidae	Papilioninae	Troidini	Euryades	corethrus		Argentina: Entre Rios	[Not specified]	SRR8954508		PRJNA533298	SAMN11490368		383	155707	NCBI:txid95568	SRR8954508	Allio et al. 2019 SSB	Genomic
I	Riodinidae	Riodininae	Eurybiini	Eurybia	halimede		Peru: Huanuco, Tingo Maria	MCZ	MFB-00-N172	BN004092	PRJNA714105	SAMN18674161	55.6	366	149336	NCBI:txid1704333		This study	Genomic
I	Riodinidae	Riodininae	Eurybiini	Eurybia	lycisca		Costa Rica: ACG	[Not specified]	SRR10158563		PRJNA549759	SAMN12776980		326	121362	NCBI:txid1109499	SRR10158563	Zhang et al. 2019, ZooTaxa Riodinidae	Genomic
I	Riodinidae	Riodininae	Eurybiini	Eurybia	nicaeus		Venezuela: Bolivar, Salto La Pava	MCZ	RV-06-A317		PRJNA714105	SAMN18674032		367	149452	NCBI:txid2249973		This study	Genomic
I	Nymphalidae	Limenitidinae	Adoliadini	Euryphura	porphyrion	fontainei	Democratic Republic of Congo: Orienale, Baliko/Basayo	CCNY	KA-17-0462-ABRI	BN003351	PRJNA714105	SAMN18673635	81.6	361	105545			This study	Genomic
I	Nymphalidae	Biblidinae	Biblidini	Eurytela	dryope		Liberia: East Nimba Nature Reserve, Radio Masts, Nimba Mountains	ZFMK	BN-SZS-00165	BN001760	PRJNA714105	SAMN18673841	81.8	376	153979	NCBI:txid224112		This study	Genomic
I	Papilionidae	Papilioninae	Leptocircini	Eurytides	dioxippus	diores	Ecuador: Napo, Wildsumaco Biological Station	MGCL	LEP41103	BN005203	PRJNA714105	SAMN18587047	75.6	372	150460	NCBI:txid709179		This study	Genomic
I	Papilionidae	Papilioninae	Leptocircini	Eurytides	dolicaon	deicoon	Brazil: Santa Catarina, Sao Bento do Sul	[Not specified]	SRR8954507		PRJNA533298	SAMN11490369		364	152051	NCBI:txid2060204	SRR8954507	Allio et al. 2019 SSB	Genomic
I	Papilionidae	Papilioninae	Leptocircini	Eurytides	philolaus		[Purchased from butterfly breeder]: Origin unknown, FLMNH Butterfly Rainforest	MGCL	LEP44171	BN005272	PRJNA714105	SAMN18587053	81.2	372	152828	NCBI:txid709182		This study	Genomic
I	Hesperiidae	Euschemoninae		Euschemon	rafflesia		Australia: QLD, Nambour	MCZ	RE-06-E163		PRJNA714105	SAMN18673996		368	150341	NCBI:txid509382		This study	Genomic
I	Riodinidae	Nemeobiinae	Euselasiini	Euselasia	chrysippe		Costa Rica: ACG	[Not specified]	SRR10158562		PRJNA549759	SAMN12776981		351	141486	NCBI:txid717276	SRR10158562	Zhang et al. 2019, ZooTaxa Riodinidae	Genomic
I	Riodinidae	Nemeobiinae	Euselasiini	Euselasia	uria		Ecuador: Orellana, Napo Wildlife Center, Tiputini Trail	MGCL	LEP18769		PRJNA714105	SAMN18587647		357	143149	NCBI:txid2249987		This study	Genomic
I	Nymphalidae	Limenitidinae	Adoliadini	Euthalia	evelina		Indonesia: Sulawesi, Central Sulawesi, Palolo	MGCL	LEP47428	BN001703	PRJNA714105	SAMN18587500	82.6	377	152000	NCBI:txid679334		This study	Genomic
I	Nymphalidae	Limenitidinae	Adoliadini	Euthalia	lubentina	mindorana	Philippines: Mindoro	MGCL	LEP59474	BN003532	PRJNA714105	SAMN18587125	98.4	367	143314	NCBI:txid657061		This study	Genomic
I	Nymphalidae	Limenitidinae	Adoliadini	Euthalia	teuta	teuta	Vietnam: Đồng Nai, Cát Tiên National Park Headquarters	CCNY	DL-16-V030	BN003552	PRJNA714105	SAMN18673521	51.53	378	156001	NCBI:txid2093556		This study	Genomic
I	Nymphalidae	Limenitidinae	Adoliadini	Euthaliopsis	aetion	aetion	Indonesia: Maluku, Aru	CCNY	HD-16-P208	BN001782	PRJNA714105	SAMN18673597	45.34	265	119117	NCBI:txid1526568		This study	Genomic
I	Hesperiidae	Hesperiinae	Hesperiini	Eutocus	sp.		Peru: Madre de Dios, Puerto Maldonado	MCZ	DY-93-H077	BN000354	PRJNA714105	SAMN18674114	48.6	369	151554	NCBI:txid704332		This study	Genomic
I	Nymphalidae	Danainae	Ithomiini	Eutresis	hypereia		Costa Rica: Puntarenas, La Lucha	MGCL	LEP79180	BN007163	PRJNA714105	SAMN18587273	168	378	152753	NCBI:txid1349878		This study	Genomic
I	Hesperiidae	Hesperiinae	Hesperiini	Eutychide	physcella		Brazil: Rio Grande do Sul, Maquiné	CLDZ	AC-18-092	BN003618	PRJNA714105	SAMN18673738	4.42	367	146971			This study	Genomic
I	Nymphalidae	Charaxinae	Euxanthini	Euxanthe	eurinome		Togo: Kloto	CCNY	BM-18-L007	BN006227	PRJNA714105	SAMN18673488	10.6	372	151344	NCBI:txid470731		This study	Genomic
I	Hesperiidae	Hesperiinae	Hesperiini	Evansiella	cordela		Argentina: Pto. Iguazu	MGCL	LEP61242	BN003659	PRJNA714105	SAMN18587159	62	377	152851	NCBI:txid2049220		This study	Genomic
I	Nymphalidae	Limenitidinae	Adoliadini	Evena	crithea		Rwanda: Western, Rusizi District, Nyungwe National Park, Cyamudongo Forest	MGCL	LEP34969	BN001550	PRJNA714105	SAMN18587383	83.8	367	150092	NCBI:txid681777		This study	Genomic
I	Lycaenidae	Theclinae	Eumaeini	Evenus	regalis		Costa Rica: ACG	UMD	07-SRNP-23058	BN005099	PRJNA714105	SAMN18315755	79.4	371	152277	NCBI:txid1140814		This study	Genomic
I	Hesperiidae	Tagiadinae	Netrocorynini	Exometoeca	nycteris		Australia: WA, Bakers Junction	MGCL	LEP59105	BN003353	PRJNA714105	SAMN18587568	20	50	22539	NCBI:txid1373658		This study	Genomic
I	Riodinidae	Riodininae	Riodinini	Exoplisia	cadmeis		Ecuador: Sucumbíos, Garza Cocha - Anangu	MCZ	PDV-94-T014	BN004081	PRJNA714105	SAMN18674200	62.2	362	148360			This study	Genomic
I	Lycaenidae	Theclinae	Eumaeini	Exorbaetta	metanira		Peru: Loreto, Road Iquitos-Nauta, Loreto	MCZ	TQ-05-G885	BN003953	PRJNA714105	SAMN18315758	46.8	360	146699			This study	Genomic
I	Lycaenidae	Poritiinae	Liptenini	Falcuna	margarita		Cameroon: East, Dimako	MCZ	ME-13-E176	BN003923	PRJNA714105	SAMN18674153	71	349	143707			This study	Genomic
I	Hesperiidae	Hesperiinae	Hesperiini	Falga	jeconia		Peru: Cusco, Morro Leguia	MGCL	LEP61257	BN003674	PRJNA714105	SAMN18587171	42.2	370	150342			This study	Genomic
I	Nymphalidae	Satyrinae	Amathusiini	Faunis	eumeus		Vietnam: Lâm Đồng, Da Lat	CCNY	VN-16-D088	BN004143	PRJNA714105	SAMN18673707	61.6	379	154691			This study	Genomic
I	Nymphalidae	Satyrinae	Amathusiini	Faunis	saifuliana		Indonesia: West Sumatra, Siberut,	CCNY	IT-16-P034	BN001788	PRJNA714105	SAMN18673631	92.8	381	156702			This study	Genomic
I	Nymphalidae	Satyrinae	Satyrini	Faunula	leucoglene		Chile: Coquimbo, Céspedes, Illapel	CSIC-UPF	Rvcoll08L546	BN005540	PRJNA714105	SAMN18673752	72.4	365	148776	NCBI:txid1874753		This study	Genomic
I	Hesperiidae	Trapezitinae		Felicena	dirpha		Papua New Guinea: New Guinea, West Sepik, Frieda River	CJMC	CJM-16-2664	BN000355	PRJNA714105	SAMN18673727	4.5	309	131847			This study	Genomic
I	Lycaenidae	Miletinae	Spalgini	Feniseca	tarquinius		USA: MD, Poolesville: McKee Beshers WMA	MGCL	LEP27511	BN001030	PRJNA714105	SAMN18587293	70.8	368	150561	NCBI:txid691577		This study	Genomic
I	Hesperiidae	Pyrginae	Erynnini	Festivia	grippa		Ecuador: Napo, Wildsumaco Biological Station	MGCL	LEP30335	BN000751	PRJNA714105	SAMN18587357	52	369	149768			This study	Genomic
I	Hesperiidae	Hesperiinae	Hesperiini	Flaccilla	aecas		Ecuador: Napo, Wildsumaco Biological Station	MGCL	LEP41733	BN000356	PRJNA714105	SAMN18587450	111	374	151144	NCBI:txid354942		This study	Genomic
I	Hesperiidae	Hesperiinae		Flandria	weberi		Cameroon: Djeng, Nfoud	ABRI	KA-18-069-ABRI	BN006084	PRJNA714105	SAMN18673342	6.9	368	145892			This study	Genomic
I	Lycaenidae	Theclinae	Arhopalini	Flos	apidanus	saturatus	Indonesia: Sumatra, South Sumatra, Mt. Dempo	CCNY	HD-17-F172	BN004620	PRJNA714105	SAMN18673618	72.2	376	153809			This study	Genomic
I	Nymphalidae	Satyrinae	Satyrini	Forsterinaria	necys		Brazil: São Paulo, Campos do Jordão	MGCL	MGCLLOAN313		PRJNA714105	SAMN18587596		362	146122	NCBI:txid742071		This study	Genomic
I	Nymphalidae	Satyrinae	Satyrini	Forsterinaria	pronophila		Brazil: Rio de Janeiro, Itatiaia	MGCL	MGCLLOAN050		PRJNA714105	SAMN18587588		369	148975	NCBI:txid2267694		This study	Genomic
I	Nymphalidae	Charaxinae	Anaeini	Fountainea	nessus		Bolivia: Rio Zongo	MGCL	LEP50115	BN001792	PRJNA714105	SAMN18587307	6.84	371	149527	NCBI:txid1337229		This study	Genomic
I	Hesperiidae	Heteropterinae		Freemaniana	rawlinsi		Ecuador: Loja, Parque Nacional Podocarpus, Cajanuma	MGCL	LEP61314	BN003731	PRJNA714105	SAMN18587204	19.7	371	150027			This study	Genomic
I	Hesperiidae	Hesperiinae	Astictopterini	Fresna	netopha		Democratic Republic of Congo: South Kivu, Makele Kivu	ABRI	KA-18-169-ABRI	BN006086	PRJNA714105	SAMN18673360	25.8	355	138938			This study	Genomic
I	Hesperiidae	Hesperiinae	Astictopterini	Fresna	nyassae		Benin	CSIC-UPF	Rvcoll14T756	BN000357	PRJNA714105	SAMN18673777	73.2	366	149765	NCBI:txid2025675		This study	Genomic
I	Lycaenidae	Polyommatinae	Polyommatini	Freyeria	trochylus		Mozambique: Sofala, Gorongosa National Park, Chitengo	MGCL	LEP50548	BN002851	PRJNA714105	SAMN18587528	22.6	363	146095	NCBI:txid282386		This study	Genomic
I	Hesperiidae	Hesperiinae	Astictopterini	Fulda	coroller		Madagascar: Moramanga	MGCL	LEP61317	BN003734	PRJNA714105	SAMN18587207	65.2	360	141812	NCBI:txid676902		This study	Genomic
I	Hesperiidae	Hesperiinae	Hesperiini	Gallio	carasta		Brazil: Rio Grande do Sul, Porto Alegre, Morro Santana	CLDZ	LEP53200	BN002815	PRJNA714105	SAMN18587546	56.6	375	153903			This study	Genomic
I	Hesperiidae	Hesperiinae	Astictopterini	Gamia	buchholzi		Kenya: Western, Kakamega-Lirhanda Hill Forest	MCZ	DJM-10-A282	BN000358	PRJNA714105	SAMN18674090	88	371	151590			This study	Genomic
I	Hesperiidae	Hesperiinae	Astictopterini	Gamia	shelleyi		Ghana: Ashanti	AWC	573	BN000359	PRJNA714105	SAMN18673458	5.54	369	151297	NCBI:txid509387		This study	Genomic
I	Pieridae	Coliadinae		Gandaca	harina	burmana	Vietnam: Lâm Đồng, Cát Tiên National Park, Cát Tiên District, Cat Loc Forest	CCNY	DL-16-V108	BN005976	PRJNA714105	SAMN18673525	43.2	362	148288	NCBI:txid320180		This study	Genomic
I	Hesperiidae	Hesperiinae	Erionotini	Gangara	thyrsis	thyrsis	Malaysia: Kedah, Langkawi, Kisap	UMUT	MY-2016-HES-31	BN000361	PRJNA714105	SAMN18587847	32	379	154248	NCBI:txid509389		This study	Genomic
I	Pieridae	Pierinae	Pierini	Ganyra	josephina		Costa Rica: ACG	UMD	08-SRNP-14673	BN005634	PRJNA714105	SAMN18587835	82.2	362	147730	NCBI:txid320221		This study	Genomic
I	Pieridae	Pierinae	Pierini	Ganyra	phaloe	imperator	[Not specified]	MGCL	LEP00135	BN002533	PRJNA714105	SAMN18587277	9.84	334	135115	NCBI:txid712825		This study	Genomic
I	Lycaenidae	Theclinae	Eumaeini	Gargina	caninius		Peru: Madre de Dios, Puerto Maldonado	MCZ	DY-93-D033	BN004058	PRJNA714105	SAMN18315759	98.6	368	150098			This study	Genomic
I	Hesperiidae	Hesperiinae	Erionotini	Ge	geta		Malaysia: Kedah, Langkawi, Kisap	UMUT	MY-2016-HES-12	BN000363	PRJNA714105	SAMN18587889	85.4	376	153314			This study	Genomic
I	Hesperiidae	Hesperiinae	Baorini	Gegenes	pumilio		Italy: Aspromonte	CSIC-UPF	RVcoll10C618	BN000368	PRJNA714105	SAMN18673765	63.2	372	152753	NCBI:txid1476599		This study	Genomic
I	Nymphalidae	Satyrinae	Satyrini	Geitoneura	klugii	klugii	Australia: WA, Bannister	MCZ	AAM-97-U340	BN004329	PRJNA714105	SAMN18673875	41.8	368	151587	NCBI:txid366076		This study	Genomic
I	Lycaenidae	Poritiinae	Epitolini	Geritola	albomaculata		Liberia: East Nimba Nature Reserve, Radio Masts, Nimba Mountains	ZFMK	BN-SZS-00341	BN001032	PRJNA714105	SAMN18673863	51.6	313	130043			This study	Genomic
I	Hesperiidae	Tagiadinae	Tagiadini	Gerosis	bhagava		Thailand: Chiang Mai, Huai Bon, Mae On District	CCNY	YI-16-P122	BN000369	PRJNA714105	SAMN18673713	7.32	371	150111	NCBI:txid2201554		This study	Genomic
I	Hesperiidae	Pyrginae	Erynnini	Gesta	gesta		Dominican Republic: Hispaniola, La Vega, 14 km NW of Jarabacoa	[Not specified]	SRR7174466		PRJNA464409	SAMN09208557		297	102623	NCBI:txid354944	SRR7174466	Li et al. 2019, PNAS	Genomic
I	Pieridae	Pierinae	Teracolini	Gideona	lucasi		Madagascar: Toliara, Kirindy Forest	MCZ	GA-93-Z034	BN003858	PRJNA714105	SAMN18674116	46.8	351	142694	NCBI:txid320192		This study	Genomic
I	Hesperiidae	Pyrginae	Achlyodini	Gindanes	brontinus		Guatemala: Petén, El Remate Cerro Cahui	MGCL	LEP61302	BN003719	PRJNA714105	SAMN18587198	87	363	144275	NCBI:txid354946		This study	Genomic
I	Hesperiidae	Hesperiinae	Hesperiini	Ginungagapus	fiedleri		Brazil: Paraná, Bateias	CLDZ	LEP53171	BN002816	PRJNA714105	SAMN18587544	62.8	292	124622			This study	Genomic
I	Hesperiidae	Hesperiinae	Hesperiini	Ginungagapus	ranesus		Brazil: Santa Catarina, Santa Cecilia	AWC	350	BN000471	PRJNA714105	SAMN18673416	4.92	374	152308			This study	Genomic
I	Lycaenidae	Polyommatinae	Polyommatini	Glabroculus	cyane		Kazakhstan: Karagandy, Kazakhstan, Karaganda region, Aktchatau	MCZ	VL-02-X157	BN004022	PRJNA714105	SAMN18674256	90	367	148094	NCBI:txid596783		This study	Genomic
I	Lycaenidae	Polyommatinae	Polyommatini	Glaucopsyche	lygdamus		USA: CO, Fairplay Co., Horseshoe Mountain	MGCL	LEP31611	BN002858	PRJNA714105	SAMN18587371	95.6	381	155268	NCBI:txid301165		This study	Genomic
I	Pieridae	Pierinae	Pierini	Glennia	pylotis		Brazil: Guanabara, Governador Island	MGCL	LEP80080	BN007123	PRJNA714105	SAMN18587572	1.12	187	65394			This study	Genomic
I	Pieridae	Pierinae	Pierini	Glutophrissa	drusilla		Costa Rica	MGCL	LEP44525	BN002534	PRJNA714105	SAMN18587492	11.6	360	146351	NCBI:txid320198		This study	Genomic
I	Nymphalidae	Nymphalinae	Melitaeini	Gnathotriche	exclamationis		Venezuela: Mérida, Sierra Nevada de Merida, Valle de Mucoy	MGCL	LEP79388	BN007031	PRJNA714105	SAMN18587774	32	338	133564	NCBI:txid311086		This study	Genomic
I	Nymphalidae	Satyrinae	Melanitini	Gnophodes	parmeno		Liberia: East Nimba Nature Reserve, Radio Masts, Nimba Mountains	ZFMK	BN-SZS-00155	BN001794	PRJNA714105	SAMN18673839	53.8	374	152424	NCBI:txid1926124		This study	Genomic
I	Nymphalidae	Satyrinae	Satyrini	Godartiana	byses		Brazil: Bahia, Una Reserve	MGCL	MGCLLOAN523		PRJNA714105	SAMN18587607		372	151968	NCBI:txid1896063		This study	Genomic
I	Nymphalidae	Danainae	Ithomiini	Godyris	duillia		Ecuador: Napo, Wildsumaco Biological Station	MGCL	LEP43267	BN005285	PRJNA714105	SAMN18587050	84.4	388	159744	NCBI:txid344636		This study	Genomic
I	Hesperiidae	Pyrginae	Carcharodini	Gomalia	elma	elma	Mozambique: Sofala, Gorongosa National Park, Chitengo	MGCL	LEP48625	BN000373	PRJNA714105	SAMN18587518	11.5	372	150884	NCBI:txid1469290		This study	Genomic
I	Pieridae	Coliadinae		Gonepteryx	rhamni		Kazakhstan: Almaty, Waterfall Trail	MGCL	LEP44625	BN002538	PRJNA714105	SAMN18587494	98.6	219	78910	NCBI:txid78609		This study	Genomic
I	Lycaenidae	Theclinae	Theclini	Gonerilia	seraphim	seraphim	China: Sichuan, Emeishan	CCNY	FH-18-Z052	BN006276	PRJNA714105	SAMN18673578	21.6	338	130612			This study	Genomic
I	Hesperiidae	Pyrginae	Carcharodini	Gorgopas	trochilus		Ecuador: Napo, Estación Científica Yasuní, Rios Tivacuno & Tiputini	MGCL	LEP61298	BN003715	PRJNA714105	SAMN18587196	14.9	335	126028	NCBI:txid2201555		This study	Genomic
I	Hesperiidae	Hesperiinae	Astictopterini	Gorgyra	diversata		Benin	CSIC-UPF	RVcoll14T941	BN000375	PRJNA714105	SAMN18673778	7.74	373	152581			This study	Genomic
I	Hesperiidae	Pyrginae	Erynnini	Gorgythion	begga		French Guyana: Cayenne, Montravel	[Not specified]	SRR7174468		PRJNA464409	SAMN09208555		255	81755	NCBI:txid354948	SRR7174468	Li et al. 2019, PNAS	Genomic
I	Hesperiidae	Pyrginae	Erynnini	Gorgythion	beggina	escalophoides	Brazil: Rio Grande do Sul, Nova Palma	CLDZ	LEP53036	BN000376	PRJNA714105	SAMN18587066	21.4	365	147158	NCBI:txid2049124		This study	Genomic
I	Hesperiidae	Pyrginae	Achlyodini	Grais	stigmaticus		Mexico: Veracruz	MGCL	LEP53567	BN005390	PRJNA714105	SAMN18587087	79.4	379	156009	NCBI:txid354951		This study	Genomic
I	Hesperiidae	Pyrrhopyginae	Passovini	Granila	paseas		[Not specified]	EBC	EB-MGCL-HESP-0012	BN004761	PRJNA714105	SAMN18673793	8.58	373	152371	NCBI:txid2586000		This study	Genomic
I	Nymphalidae	Satyrinae	Satyrini	Graphita	griphe		Ecuador: Zamora-Chinchipe	MGCL	KW14061701		PRJNA714105	SAMN18587316		375	151860	NCBI:txid681780		This study	Genomic
I	Papilionidae	Papilioninae	Leptocircini	Graphium	agamemnon		[Purchased from butterfly breeder]: Origin unknown, FLMNH Butterfly Rainforest	MGCL	RF140004		PRJNA714105	SAMN18587611		232	81884	NCBI:txid132701		This study	Genomic
I	Papilionidae	Papilioninae	Leptocircini	Graphium	androcles		Indonesia: Sulawesi	[Not specified]	SRR8954549		PRJNA533298	SAMN11490370		377	153791	NCBI:txid202798	SRR8954549	Allio et al. 2019 SSB	Genomic
I	Papilionidae	Papilioninae	Leptocircini	Graphium	evemon		[Not specified]	[Not specified]	SRR4345447		PRJNA345470	SAMN05712506		237	93526	NCBI:txid157372	SRR4345447	Iridian Genomes	Genomic
I	Papilionidae	Papilioninae	Leptocircini	Graphium	sarpedon		Japan: Fujinomiya, Shirao	MGCL	LEP36329	BN005174	PRJNA714105	SAMN18587043	71.8	368	150076	NCBI:txid76205		This study	Genomic
O	Tortricidae	Olethreutinae		Grapholita	dimorpha		China: Yeongju	[Not specified]	SRR803483		PRJNA194591	SAMN01994463		245	95304	NCBI:txid934274	SRR803483	Andong National University	Transcriptomic
I	Nymphalidae	Danainae	Ithomiini	Greta	morgane		Costa Rica	MGCL	LEP28839	BN001797	PRJNA714105	SAMN18587334	31.4	387	159207			This study	Genomic
I	Hesperiidae	Hesperiinae	Gretnini	Gretna	cylinda		Ghana: Ashanti	AWC	559	BN000377	PRJNA714105	SAMN18673455	14.4	372	151748	NCBI:txid1921486		This study	Genomic
I	Hesperiidae	Pyrrhopyginae	Pyrrhopygini	Gunayan	rhacia		Brazil: Santa Catarina, Joinville	[Not specified]	SRR9330662		PRJNA532323	SAMN11893078		279	91921	NCBI:txid2586002	SRR9330662	Zhang et al. 2019, ProcB Skipper	Genomic
I	Hesperiidae	Pyrrhopyginae	Pyrrhopygini	Gunayan	rubricollis		Peru: Madre de Dios, Rio La Torre, Tambopata National Reserve	[Not specified]	SRR9330663		PRJNA532323	SAMN11893079		223	66207	NCBI:txid2586003	SRR9330663	Zhang et al. 2019, ProcB Skipper	Genomic
I	Nymphalidae	Satyrinae	Satyrini	Gyrocheilus	patrobas		USA: AZ, Santa Cruz Co., Madera Canyon, Carrie Nation Trail	MGCL	LEP31037	BN001800	PRJNA714105	SAMN18587367	44.8	381	155580			This study	Genomic
I	Hesperiidae	Hesperiinae	Astictopterini	Gyrogra	subnotata		Ghana: Abrafo, Kakum National Park	MGCL	LEP61318	BN003735	PRJNA714105	SAMN18587208	27.2	325	128779			This study	Genomic
I	Lycaenidae	Theclinae	Theclini	Habrodais	grunus		USA: CA, Nevada Co., Lang Crossing	MCZ	AS-92-Z388	BN003924	PRJNA714105	SAMN18673884	69.6	374	153347	NCBI:txid124400		This study	Genomic
I	Riodinidae	Nemeobiinae	Euselasiini	Hades	noctula		Costa Rica	MGCL	LEP44530	BN002738	PRJNA714105	SAMN18587493	98	342	141994	NCBI:txid717363		This study	Genomic
I	Hesperiidae	Pyrginae	Achlyodini	Haemactis	sanguinalis		Ecuador: Napo, Tena	MGCL	LEP59340	BN003431	PRJNA714105	SAMN18587116	99	373	150905	NCBI:txid1921488		This study	Genomic
I	Nymphalidae	Biblidinae	Callicorini	Haematera	pyrame		Venezuela: Aragua, Henry Pittier National Park, El Portachuelo Pass	MCZ	RV-06-A443	BN003849	PRJNA714105	SAMN18674235	94	379	155180	NCBI:txid681793		This study	Genomic
I	Nymphalidae	Satyrinae	Haeterini	Haetera	piera		Ecuador: Zamora-Chinchipe	MGCL	LEP08915		PRJNA714105	SAMN18587623		152	41175	NCBI:txid127283		This study	Genomic
I	Hesperiidae	Hesperiinae	Hesperiini	Halotus	rica		Mexico: Morelos, Chamilpa	MGCL	LEP61218	BN003573	PRJNA714105	SAMN18587143	15.4	370	151689			This study	Genomic
I	Hesperiidae	Hesperiinae	Aeromachini	Halpe	porus		Vietnam: Đồng Nai, Cát Tiên National Park	MCZ	RE-02-A113		PRJNA714105	SAMN18673986		361	145671	NCBI:txid509391		This study	Genomic
I	Hesperiidae	Hesperiinae	Aeromachini	Halpemorpha	albipectus		Thailand: Chiang Mai, Huai Bon, Mae On District	CCNY	YI-16-P087	BN000753	PRJNA714105	SAMN18673711	9.78	364	147869	NCBI:txid2573061		This study	Genomic
I	Nymphalidae	Biblidinae	Ageroniini	Hamadryas	amphinome		Mexico: Veracruz, Las Tuxtlas Research Station	MGCL	LEP58926	BN005770	PRJNA714105	SAMN18587105	70.2	369	151214	NCBI:txid741406		This study	Genomic
I	Nymphalidae	Limenitidinae	Adoliadini	Hamanumida	daedalus		Rwanda: Eastern, Akagera National Park	MGCL	LEP35432	BN001804	PRJNA714105	SAMN18587386	85.4	379	154822	NCBI:txid681794		This study	Genomic
I	Riodinidae	Nemeobiinae	Nemeobiini	Hamearis	lucina		Germany: Bavaria, Ergersheim	MCZ	JC-96-Q004		PRJNA714105	SAMN18673935		60	22027	NCBI:txid270057		This study	Genomic
I	Hesperiidae	Hesperiinae	Hesperiini	Hansa	devergens	hydra	Brazil: Santa Catarina, Santa Cecilia	AWC	351	BN000385	PRJNA714105	SAMN18673417	3.2	382	155390	NCBI:txid509393		This study	Genomic
I	Nymphalidae	Satyrinae	Satyrini	Harjesia	blanda		Brazil: Acre, Estaçao Ecológica do Alto Acre Assis	MGCL	MGCLLOAN267		PRJNA714105	SAMN18587595		368	149280	NCBI:txid366081		This study	Genomic
I	Nymphalidae	Limenitidinae	Cymothoini	Harma	theobene		Cameroon: Southwest, PlantiCam Camp,Mount Cameroon	ZFMK	BN-SZS-00370	BN001807	PRJNA714105	SAMN18673866	53.4	374	153568	NCBI:txid681795		This study	Genomic
I	Lycaenidae	Polyommatinae	Polyommatini	Harpendyreus	juno		Malawi: Northern Region, Nyika National Park, near Chelinda	MCZ	ME-11-B096	BN003913	PRJNA714105	SAMN18674145	68.2	379	153819			This study	Genomic
I	Nymphalidae	Satyrinae	Satyrini	Harsiesis	hygea	jobina	Indonesia: New Guinea, West Papua, Fak-Fak	CCNY	HD-16-P213	BN001808	PRJNA714105	SAMN18673598	84.8	361	147715	NCBI:txid669548		This study	Genomic
I	Nymphalidae	Satyrinae	Satyrini	Harsiesis	yolanthe		Indonesia: New Guinea, Papua, Timika	CCNY	IBE-17-Z015	BN004679	PRJNA714105	SAMN18673627	5.58	369	150021			This study	Genomic
I	Hesperiidae	Coeliadinae		Hasora	badra	badra	Malaysia: Kedah, Langkawi, Kisap	UMUT	MY-2016-HES-75	BN000386	PRJNA714105	SAMN18587857	12	373	151385	NCBI:txid218730		This study	Genomic
I	Hesperiidae	Coeliadinae		Hasora	chromus	chromus	Malaysia: Kedah, Langkawi, Kisap	UMUT	MY-2016-HES-78	BN000389	PRJNA714105	SAMN18587859	14.9	374	152526	NCBI:txid218732		This study	Genomic
I	Lycaenidae	Theclinae	Theclini	Hayashikeia	courvoisieri		China: Sichuan, Baoxing	CCNY	FH-18-Z003	BN006270	PRJNA714105	SAMN18673574	83	371	152210			This study	Genomic
I	Nymphalidae	Satyrinae	Satyrini	Haywardella	edmondsii		Argentina: Mendoza, San Rafael	MCZ	BD-02-B786	BN004338	PRJNA714105	SAMN18673886	70.8	343	144125	NCBI:txid669549		This study	Genomic
I	Pieridae	Pierinae	Anthocharidini	Hebomoia	glaucippe		[Purchased from butterfly breeder]: Origin unknown, FLMNH Butterfly Rainforest	MGCL	BRF140003		PRJNA522250	SAMN10925119		122	46993	NCBI:txid152600	SRR8573183	Kawahara et al. 2019	Transcriptomic
I	Nymphalidae	Apaturinae		Helcyra	chionippe	chionippe	Indonesia: North Maluku, Bacan	CCNY	HD-17-Q361	BN004664	PRJNA714105	SAMN18673625	66.6	381	154279			This study	Genomic
I	Nymphalidae	Apaturinae		Helcyra	hemina	hemina	Thailand: Chiang Rai, Wiang Pa, Pao District	CCNY	YI-17-V320	BN003364	PRJNA714105	SAMN18673686	6.76	385	157836			This study	Genomic
I	Hesperiidae	Pyrginae	Erynnini	Helias	cama		Costa Rica: Alajuela, ACG, Sector Rincon Rain Forest, Camino Albergue Oscar	[Not specified]	SRR7174506		PRJNA464409	SAMN09208549		339	124818	NCBI:txid354953	SRR7174506	Li et al. 2019, PNAS	Genomic
I	Hesperiidae	Pyrginae	Erynnini	Helias	phalaenoides	mulinzii	Brazil: Paraná, Pontal do Paraná	AWC	435	BN000398	PRJNA714105	SAMN18673426	8.96	372	150402	NCBI:txid509308		This study	Genomic
I	Nymphalidae	Heliconiinae	Heliconiini	Heliconius	atthis		Ecuador: Guaycuyacu	[Not specified]	SRR7702547		PRJNA485723	SAMN09813424		371	151962	NCBI:txid33430	SRR7702547	University of Chicago	Genomic
I	Nymphalidae	Heliconiinae	Heliconiini	Heliconius	besckei		Brazil	[Not specified]	SRR8883889		PRJNA532398	SAMN11398299		344	143331	NCBI:txid33420	SRR8883889	Edelman et al. 2019, Science	Genomic
I	Nymphalidae	Heliconiinae	Heliconiini	Heliconius	charithonia		[Purchased from butterfly breeder]: Origin unknown, FLMNH Butterfly Rainforest	MGCL	LEP33022	BN001809	PRJNA714105	SAMN18587382	61	377	155772	NCBI:txid33434		This study	Genomic
I	Nymphalidae	Heliconiinae	Heliconiini	Heliconius	cydno	alithea	Panama: Gamboa	[Not specified]	GCA9000682351		PRJEB8011	SAMEA3670508		372	152112	NCBI:txid1756245	GCA_900068235.1	University of Cambridge, UK	Genomic
I	Nymphalidae	Heliconiinae	Heliconiini	Heliconius	cydno	pachinus	Panama: Chiriqui	[Not specified]	GCA9000687351		PRJEB8011	SAMEA3670565		372	152112	NCBI:txid573617	GCA_900068735.1	University of Cambridge, UK	Genomic
I	Nymphalidae	Heliconiinae	Heliconiini	Heliconius	eleuchia		Ecuador: Maquipucuna	UCDBA	SRR3102171		PRJNA308754	SAMN04412541		377	155239	NCBI:txid33432	SRR3102171	not listed	Genomic
I	Nymphalidae	Heliconiinae	Heliconiini	Heliconius	elevatus	bari	French Guyana: Patawa Laie	[Not specified]	GCA9000683651		PRJEB8011	SAMEA3670522		341	143876	NCBI:txid1756246	GCA_900068365.1	University of Cambridge, UK	Genomic
I	Nymphalidae	Heliconiinae	Heliconiini	Heliconius	erato		Panama	[Not specified]	SRR8883904		PRJNA532398	SAMN11398296		266	112414	NCBI:txid33431	SRR8883904	Edelman et al. 2019, Science	Genomic
I	Nymphalidae	Heliconiinae	Heliconiini	Heliconius	ethilla	aerotome	Peru: San Martin, Tarapoto	[Not specified]	GCA0014859851		PRJEB8011	SAMEA1919250		364	147467	NCBI:txid1109109	GCA_001485985.1	University of Cambridge, UK	Genomic
I	Nymphalidae	Heliconiinae	Heliconiini	Heliconius	hecale	felix	Peru: Alto Amazonas, Yurimaguas	[Not specified]	GCA0014860651		PRJEB8011	SAMEA1919272		149	61325	NCBI:txid884342	GCA_001486065.1	University of Cambridge, UK	Genomic
I	Nymphalidae	Heliconiinae	Heliconiini	Heliconius	hecuba	flava	Ecuador: Sucumbíos, La Bonita	[Not specified]	GCA9000684551		PRJEB8011	SAMEA3670534		366	151975	NCBI:txid171913	GCA_900068455.1	University of Cambridge, UK	Genomic
I	Nymphalidae	Heliconiinae	Heliconiini	Heliconius	hermathena		Brazil	[Not specified]	SRR4032037		PRJNA324415	SAMN05224131		376	154896	NCBI:txid310794	SRR4032037	University of Puerto Rico	Genomic
I	Nymphalidae	Heliconiinae	Heliconiini	Heliconius	heurippa		Colombia: Meta, Buenavista	[Not specified]	GCA9000679751		PRJEB8011	SAMEA1322902		364	150195	NCBI:txid249251	GCA_900067975.1	University of Cambridge, UK	Genomic
I	Nymphalidae	Heliconiinae	Heliconiini	Heliconius	hewitsoni		Costa Rica: Sirena Biological Station	UCDBA	SRR3102337		PRJNA308754	SAMN04412543		377	155692	NCBI:txid33426	SRR3102337	not listed	Genomic
I	Nymphalidae	Heliconiinae	Heliconiini	Heliconius	hierax		Ecuador: Napo	[Not specified]	GCA9000684751		PRJEB8011	SAMEA3670536		364	151630	NCBI:txid310797	GCA_900068475.1	University of Cambridge, UK	Genomic
I	Nymphalidae	Heliconiinae	Heliconiini	Heliconius	himera		Ecuador	[Not specified]	SRR8883903		PRJNA532398	SAMN11398295		324	133060	NCBI:txid33442	SRR8883903	Edelman et al. 2019, Science	Genomic
I	Nymphalidae	Heliconiinae	Heliconiini	Heliconius	hortense		El Salvador	[Not specified]	SRR4032054		PRJNA324415	SAMN05224146		373	154613	NCBI:txid196493	SRR4032054	University of Puerto Rico	Genomic
I	Nymphalidae	Heliconiinae	Heliconiini	Heliconius	ismenius		Panama: Gamboa	[Not specified]	GCA0014859651		PRJEB8011	SAMEA3670537		371	152804	NCBI:txid441047	GCA_001485965.1	University of Cambridge, UK	Genomic
I	Nymphalidae	Heliconiinae	Heliconiini	Heliconius	melpomene	melpomene	Panama	[Not specified]	GCA0003138352		PRJEA71053	SAMEA2272046		364	151098	NCBI:txid51655	GCA_000313835.2	Fujian Agriculture and Forestry University	Genomic
I	Nymphalidae	Heliconiinae	Heliconiini	Heliconius	numata	bicoloratus	Peru: Rioja, Puente Rio Serranoyacu	[Not specified]	GCA9000687151		PRJEB8011	SAMEA3670563		345	143172	NCBI:txid33428	GCA_900068715.1	University of Cambridge, UK	Genomic
I	Nymphalidae	Heliconiinae	Heliconiini	Heliconius	pardalinus	sergestus	Peru: Tarapoto	[Not specified]	GCA0014862251		PRJEB8011	SAMEA1919268		354	145043	NCBI:txid40077	GCA_001486225.1	University of Cambridge, UK	Genomic
I	Nymphalidae	Heliconiinae	Heliconiini	Heliconius	ricini		Suriname	[Not specified]	SRR4032011		PRJNA324415	SAMN05224211		373	153114	NCBI:txid33437	SRR4032011	University of Puerto Rico	Genomic
I	Nymphalidae	Heliconiinae	Heliconiini	Heliconius	sapho		Colombia: Tolima, Mariquita Reserve	[Not specified]	ERR266262		PRJEB1754	SAMEA2065720		362	149068	NCBI:txid7130		Human Genome Sequencing Center	Genomic
I	Nymphalidae	Heliconiinae	Heliconiini	Heliconius	sara		Panama	[Not specified]	SRR8883897		PRJNA532398	SAMN11398307		306	134592	NCBI:txid33443	SRR8883897	Edelman et al. 2019, Science	Genomic
I	Nymphalidae	Heliconiinae	Heliconiini	Heliconius	timareta	timareta	Ecuador: Tungurahua	[Not specified]	GCA9000688051		PRJEB8011	SAMEA3670575		356	145773	NCBI:txid33429	GCA_900068805.1	University of Cambridge, UK	Genomic
I	Nymphalidae	Heliconiinae	Heliconiini	Heliconius	wallacei		Peru: Pucallpa	[Not specified]	GCA9000688151		PRJEB8011	SAMEA3670576		370	152427	NCBI:txid33440	GCA_900068815.1	University of Cambridge, UK	Genomic
I	Nymphalidae	Heliconiinae	Heliconiini	Heliconius	xanthocles		Ecuador: Zamora-Chinchipe	[Not specified]	GCA9000688251		PRJEB8011	SAMEA3670577		360	149238	NCBI:txid189913	GCA_900068825.1	University of Cambridge, UK	Genomic
I	Riodinidae	Riodininae	Helicopini	Helicopis	cupido		Ecuador: Sucumbíos, Garza Cocha - Anangu	MCZ	PDV-94-A039		PRJNA714105	SAMN18673977		368	150194	NCBI:txid124377		This study	Genomic
O	Noctuidae	Heliothinae		Helicoverpa	zea		USA: MI	[Not specified]	SRR1021614		PRJNA222356	SAMN02370281		330	134386	NCBI:txid7113	SRR1021614	Bazinet et al. 2013	Transcriptomic
I	Hesperiidae	Pyrginae	Pyrgini	Heliopetes	ericetorum		USA: AZ, Gila Co., Washington Park, Colonel Devin Trail	[Not specified]	SRR7174500		PRJNA464409	SAMN09208543		339	125360	NCBI:txid2201556	SRR7174500	Li et al. 2019, PNAS	Genomic
I	Hesperiidae	Pyrginae	Pyrgini	Heliopetes	nivella		Venezuela: Apure, Campamento Cañafistola, Los Llanos	MCZ	RV-06-A229	BN000404	PRJNA714105	SAMN18674231	59.2	373	152480			This study	Genomic
I	Lycaenidae	Lycaeninae	Heliophorini	Heliophorus	epicles	latilimbata	Thailand: Chiang Mai, Huai Bon, Mae On District	CCNY	YI-16-P143	BN003409	PRJNA714105	SAMN18673675	19.8	372	153979	NCBI:txid1469278		This study	Genomic
I	Hesperiidae	Pyrginae	Pyrgini	Heliopyrgus	domicella		USA: AZ, Santa Cruz Co., Coronado National Forest, Sycamore Canyon	MGCL	LEP40096	BN000408	PRJNA714105	SAMN18587430	53.2	373	152274	NCBI:txid1141971		This study	Genomic
I	Hesperiidae	Pyrginae	Pyrgini	Heliopyrgus	sublinea		USA: TX, Hidalgo Co., Alamo	[Not specified]	SRR7174501		PRJNA464409	SAMN09208542		346	137976	NCBI:txid2201560	SRR7174501	Li et al. 2019, PNAS	Genomic
I	Nymphalidae	Satyrinae	Satyrini	Hemadara	delavayi		China: Sichuan, Luzhou	CCNY	CN-17-Z066	BN005982	PRJNA714105	SAMN18673499	2.6	374	153313			This study	Genomic
I	Lycaenidae	Theclinae	Hypolycaenini	Hemiolaus	caeculus		Tanzania: Morogoro, Mindu Forest Reserve	MCZ	DJM-13-A021		PRJNA714105	SAMN18673901		368	150544			This study	Genomic
I	Hesperiidae	Hesperiinae	Ceratrichiini	Herila	herilus		Kenya: Coast, Kwale, Gongoni Forest	ABRI	KA-18-114-ABRI	BN006090	PRJNA714105	SAMN18673350	7.36	288	105524			This study	Genomic
I	Hesperiidae	Trapezitinae		Herimosa	albovenata		Australia: NSW, Michelago	ANIC	MFB-17-A078	BN005461	PRJNA714105	SAMN18673471	73.2	372	153090	NCBI:txid1374052		This study	Genomic
I	Riodinidae	Riodininae	Eurybiini	Hermathena	oweni		Costa Rica: Monteverde, Costa Rica	MCZ	MFB-00-T821	BN004095	PRJNA714105	SAMN18674172	77.8	377	154515	NCBI:txid1704418		This study	Genomic
I	Nymphalidae	Satyrinae	Satyrini	Hermeuptychia	hermes		USA: FL, Levy Co., Cedar Key, Shell Mound	UMD	AV-91-0103	BN005132	PRJNA714105	SAMN18587837	94.4	366	147998	NCBI:txid42286		This study	Genomic
I	Nymphalidae	Satyrinae	Satyrini	Hermeuptychia	sosybius		USA: FL, Levy Co., Devil's Hammock Wildlife Management Area	MGCL	LEP19574		PRJNA714105	SAMN18587656		356	144854	NCBI:txid270075		This study	Genomic
I	Nymphalidae	Apaturinae		Herona	marathus	angustata	Thailand: Kanchanaburi, Thong Pha Phun District	YIC	YI-16-P288	BN003365	PRJNA714105	SAMN18674263	5.53	387	159154	NCBI:txid642994		This study	Genomic
I	Hesperiidae	Hesperiinae	Hesperiini	Hesperia	comma		Kazakhstan: East Kazakhstan, Vostochno-Kazakhstanskaya oblast, Bukhtarma	MCZ	VL-05-N271		PRJNA714105	SAMN18674046		370	151821	NCBI:txid291688		This study	Genomic
I	Hesperiidae	Hesperiinae	Hesperiini	Hesperia	meskei		USA: FL, Levy Co., Williston Highlands	[Not specified]	SRR7174422		PRJNA464409	SAMN09208579		374	152008	NCBI:txid2201561	SRR7174422	Li et al. 2019, PNAS	Genomic
I	Hesperiidae	Trapezitinae		Hesperilla	ornata		Australia: NSW, Bennets Green	AWC	101	BN000423	PRJNA714105	SAMN18673387	10.7	370	151310	NCBI:txid509398		This study	Genomic
I	Pieridae	Pierinae	Anthocharidini	Hesperocharis	marchalii		Ecuador: Napo, Wildsumaco Biological Station	MGCL	LEP43262	BN002547	PRJNA714105	SAMN18587478	21	367	147889			This study	Genomic
I	Hesperiidae	Pyrginae	Carcharodini	Hesperopsis	alpheus		USA: AZ, Cochise Co., Douglas	MGCL	LEP43664	BN005270	PRJNA714105	SAMN18587051	53.8	375	150705	NCBI:txid1706389		This study	Genomic
I	Nymphalidae	Apaturinae		Hestina	assimilis		Taiwan: Taipei County, Yuan-Tong Temple	MGCL	LEP36726	BN001814	PRJNA714105	SAMN18587403	65.4	380	156232	NCBI:txid378390		This study	Genomic
I	Nymphalidae	Apaturinae		Hestina	persimilis	japonica	Japan: Yamanashi, Minamikoma, Hayakawa River	MGCL	LEP35960	BN007175	PRJNA714105	SAMN18587395	99.54	377	155061	NCBI:txid642995		This study	Genomic
I	Nymphalidae	Apaturinae		Hestinalis	nama	nama	Tibet: Motuo, Hanmi	CCNY	CN-17-Z008	BN004382	PRJNA714105	SAMN18673496	66	382	157076	NCBI:txid1549735		This study	Genomic
I	Nymphalidae	Satyrinae	Satyrini	Heteronympha	merope	merope	Australia: NSW, Mt. Mackenzie	CCNY	DL-14-E002	BN001816	PRJNA714105	SAMN18673519	85.2	367	151761	NCBI:txid224115		This study	Genomic
I	Hesperiidae	Heteropterinae	Heteropterini	Heteropterus	morpheus		Italy: Lazio, Monti Simbruini	MCZ	RE-07-G368		PRJNA714105	SAMN18674003		370	150635	NCBI:txid876081		This study	Genomic
I	Nymphalidae	Danainae	Ithomiini	Heterosais	nephele		Peru: Madre de Dios, Los Amigos Biological Station	MGCL	LEP79176	BN006953	PRJNA714105	SAMN18587271	104	382	155526	NCBI:txid471036		This study	Genomic
I	Lycaenidae	Poritiinae	Epitolini	Hewitola	hewitsonioides		Cameroon: Central, Ebogo	MCZ	SC-99-T546	BN003839	PRJNA714105	SAMN18674245	70.2	355	145487			This study	Genomic
I	Lycaenidae	Poritiinae	Epitolini	Hewitsonia	boisduvalii		Liberia: Grand Gedeh County, Putu Range Mt. Ghi Ridge	SSC	441/05.09.2016	BN003049	PRJNA714105	SAMN18587806	15.8	347	136726			This study	Genomic
I	Lycaenidae	Poritiinae	Epitolini	Hewitsonia	intermedia		Uganda: Central, Mubende	SSC	SZSES053		PRJNA714105	SAMN18587807		364	146809			This study	Genomic
I	Hesperiidae	Trapezitinae		Hewitsoniella	migonitis		Papua New Guinea: New Guinea, East Sepik, Kubkain	CJMC	CJM-16-2661	BN000427	PRJNA714105	SAMN18673726	7.42	376	152853	NCBI:txid2586005		This study	Genomic
I	Hesperiidae	Hesperiinae	Astictopterini	Hidari	bhawani		Malaysia: Kedah, Langkawi, Kisap	UMUT	MY-2016-HES-58	BN000428	PRJNA714105	SAMN18587854	17.7	355	145113			This study	Genomic
I	Hesperiidae	Hesperiinae	Astictopterini	Hidari	irava		Thailand: Yala	MCZ	DL-02-P653	BN000430	PRJNA714105	SAMN18673911	9.24	375	152486	NCBI:txid509400		This study	Genomic
I	Nymphalidae	Nymphalinae	Melitaeini	Higginsius	fasciata		Peru: Cuzco, Machu Picchu	MGCL	LEP79129	BN006909	PRJNA714105	SAMN18587257	13.4	384	157470	NCBI:txid311089		This study	Genomic
I	Nymphalidae	Satyrinae	Satyrini	Hipparchia	senthes		Turkey: Isparta, Yenisarbademli	MCZ	RV-04-G347	BN006842	PRJNA714105	SAMN18674014	135	377	155756	NCBI:txid1476600		This study	Genomic
I	Nymphalidae	Nymphalinae	Coeini	Historis	odius		Venezuela: Aragua, Henry Pittier National Park, El Portachuelo Pass	MCZ	RV-06-A534		PRJNA714105	SAMN18674036		386	158900	NCBI:txid311144		This study	Genomic
I	Hesperiidae	Hesperiinae	Astictopterini	Hollandus	xanthopeplus		Central African Republic: Botambi, Bangui	MGCL	LEP61320	BN003737	PRJNA714105	SAMN18587210	39	349	135947			This study	Genomic
I	Lycaenidae	Theclinae	Horagini	Horaga	lefebvrei		Philippines: Luzon, Laguna, University of the Philippines-Los Baños & Mt. Makiling	MCZ	DL-09-X040		PRJNA714105	SAMN18673926		374	153071			This study	Genomic
I	Lycaenidae	Theclinae	Horagini	Horaga	onyx	fruhstorferi	Indonesia: Java, East Java, Mt. Argopuro	CCNY	HD-17-F479	BN004629	PRJNA714105	SAMN18673621	45.6	375	152524			This study	Genomic
I	Hesperiidae	Heteropterinae	Heteropterini	Hovala	pardalina		Madagascar: Majunga	MGCL	LEP61344	BN003761	PRJNA714105	SAMN18587221	12.3	364	143228	NCBI:txid676914		This study	Genomic
I	Lycaenidae	Theclinae	Theclini	Howarthia	caelestis		China: Sichuan, Luding	SCAUB	BN001	BN006400	PRJNA714105	SAMN18587779	74.8	376	152776			This study	Genomic
I	Hesperiidae	Eudaminae	Entheini	Hyalothyrus	mimicus		Ecuador: Napo, Parque Nacional Yasuní	AWC	65	BN000431	PRJNA714105	SAMN18673379	5.56	352	142672	NCBI:txid1908712		This study	Genomic
I	Hesperiidae	Eudaminae	Entheini	Hyalothyrus	neleus		Costa Rica: Guanacaste, ACG, Sector El Hacha, Estacion Los Almendros	[Not specified]	SRR7174552		PRJNA464409	SAMN09208369		363	141004	NCBI:txid354955	SRR7174552	Li et al. 2019, PNAS	Genomic
I	Nymphalidae	Danainae	Ithomiini	Hyalyris	coeno		Venezuela: Aragua, Henry Pittier National Park, El Portachuelo Pass	MGCL	LEP79168	BN006954	PRJNA714105	SAMN18587267	59	335	127884	NCBI:txid1406513		This study	Genomic
I	Nymphalidae	Satyrinae	Amathusiini	Hyantis	hodeva		Papua New Guinea: New Guinea, Western, North of Kiunga	CJMC	CJM-15-2438	BN001822	PRJNA714105	SAMN18673722	7.72	387	158741	NCBI:txid513123		This study	Genomic
I	Hesperiidae	Hesperiinae	Erionotini	Hyarotis	adrastus	praba	Malaysia: Kedah, Langkawi, Kisap	UMUT	MY-2016-HES-14	BN000432	PRJNA714105	SAMN18587891	79	369	150738	NCBI:txid509402		This study	Genomic
I	Hesperiidae	Hesperiinae	Hesperiini	Hylephila	phyleus		French Guyana	[Not specified]	SRR1299296		PRJNA248471	SAMN02798713		243	94637	NCBI:txid40095	SRR1299296	Kawahara and Breinholt 2014	Transcriptomic
I	Nymphalidae	Nymphalinae	Nymphalini	Hypanartia	lethe		Ecuador: Napo, Papallacta	MGCL	LEP43980	BN001823	PRJNA714105	SAMN18587490	95.8	383	157647	NCBI:txid113296		This study	Genomic
I	Lycaenidae	Theclinae	Theclini	Hypaurotis	crysalus	crysalus	USA: NM, Colfax Co., E of Raton	MGCL	LEP26195	BN001042	PRJNA714105	SAMN18587288	13.7	376	153763	NCBI:txid302422		This study	Genomic
I	Papilionidae	Parnassiinae	Parnassiini	Hypermnestra	helios	maxima	Tajikistan: Dzhilikul District, Tigrovaya Balka Natural Reserve	CCNY	RI-18-W089	BN006866	PRJNA714105	SAMN18673655	5.09	315	120057	NCBI:txid213898		This study	Genomic
I	Riodinidae	Riodininae	Eurybiini	Hyphilaria	nicia		Colombia: Meta, Villavicencio	GNC	GD-18-R009	BN005880	PRJNA714105	SAMN18673802	16.5	354	143813	NCBI:txid2249989		This study	Genomic
I	Riodinidae	Riodininae	Eurybiini	Hyphilaria	thasus		Brazil: São Paulo, Ibaté, Crutale	CLDZ	LEP53201	BN002742	PRJNA714105	SAMN18587547	77.8	370	150121	NCBI:txid2249990		This study	Genomic
I	Nymphalidae	Charaxinae	Anaeini	Hypna	clytemnestra		Peru: Satipo	MGCL	LEP48107	BN001824	PRJNA714105	SAMN18587303	3.08	378	153000	NCBI:txid127343		This study	Genomic
I	Lycaenidae	Theclinae	Hypotheclini	Hypochlorosis	ancharia		Papua New Guinea: New Guinea, Western Highlands, Baiyer River	MCZ	RE-06-E141	BN006032	PRJNA714105	SAMN18674212	24	379	154200			This study	Genomic
I	Lycaenidae	Theclinae	Luciini	Hypochrysops	polycletus		Indonesia: Maluku, Seram, Central Seram, Manusela National Park	MCZ	DL-12-E114	BN001063	PRJNA714105	SAMN18674111	118	367	150831	NCBI:txid1374322		This study	Genomic
I	Nymphalidae	Satyrinae	Satyrini	Hypocysta	calypso		Indonesia: West Papua, Waigeo	CCNY	DH-18-R117	BN005507	PRJNA714105	SAMN18673502	31.4	372	150948			This study	Genomic
I	Nymphalidae	Danainae	Ithomiini	Hypoleria	lavinia		Costa Rica: ACG	UMD	05-SRNP-70116	BN005069	PRJNA714105	SAMN18587823	53	390	160609	NCBI:txid344645		This study	Genomic
I	Hesperiidae	Hesperiinae	Astictopterini	Hypoleucis	tripunctata		Democratic Republic of Congo: Salonga National Park, Lokufa Camp	SSC	BN-SZS-00612	BN000440	PRJNA714105	SAMN18587802	15	363	149258			This study	Genomic
I	Nymphalidae	Nymphalinae	Kallimini	Hypolimnas	anthedon		[Purchased from butterfly breeder]: Origin unknown, FLMNH Butterfly Rainforest	MGCL	LEP32878	BN001827	PRJNA714105	SAMN18587381	72	357	144654	NCBI:txid311025		This study	Genomic
I	Nymphalidae	Nymphalinae	Kallimini	Hypolimnas	bolina		Indonesia: Borneo, West Kalimantan, Mt. Bawang	MGCL	LEP37028	BN007178	PRJNA714105	SAMN18587719	63	333	137717	NCBI:txid76215		This study	Genomic
I	Nymphalidae	Nymphalinae	Kallimini	Hypolimnas	misippus		Thailand	[Not specified]	GCA0089634551		PRJNA521321	SAMN10883261		384	156821	NCBI:txid33423	GCA_008963455.1	University of Chicago	Genomic
I	Lycaenidae	Theclinae	Hypolycaenini	Hypolycaena	phorbas		Indonesia: New Guinea, West Papua, Sorong	MCZ	TN-04-X153		PRJNA714105	SAMN18674042		338	127831	NCBI:txid1374359		This study	Genomic
I	Lycaenidae	Theclinae	Hypolycaenini	Hypolycaena	sipylus	sipylus	Indonesia: Maluku, Seram, Central Seram, Manusela National Park	CCNY	DL-12-E119	BN004417	PRJNA714105	SAMN18673512	64	368	150170			This study	Genomic
I	Nymphalidae	Satyrinae	Satyrini	Hyponephele	lycaon		Turkey: Icel, Icel, Sertevul Geçidi	MCZ	RV-04-G302	BN004351	PRJNA714105	SAMN18674013	66.2	370	151754	NCBI:txid111914		This study	Genomic
I	Nymphalidae	Satyrinae	Satyrini	Hyponephele	naricina		Kazakhstan: Almaty, Charyn Canyon National Park	MGCL	LEP35809	BN001831	PRJNA714105	SAMN18587389	79.2	202	85607	NCBI:txid596596		This study	Genomic
I	Riodinidae	Riodininae	Nymphidiini	Hypophylla	argenissa		Ecuador: Esmeraldas, San Lorenzo	MGCL	LEP78386	BN006885	PRJNA714105	SAMN18587243	21.6	254	88267	NCBI:txid1141965		This study	Genomic
I	Lycaenidae	Poritiinae	Epitolini	Hypophytala	henleyi		Cameroon: Central, Ebogo	MCZ	SC-99-T527	BN003985	PRJNA714105	SAMN18674243	87.4	350	141891			This study	Genomic
I	Lycaenidae	Theclinae	Eumaeini	Hypostrymon	asa		Peru: Madre de Dios, Puerto Maldonado	MCZ	DY-93-E066	BN003928	PRJNA714105	SAMN18322230	27.8	350	145038			This study	Genomic
I	Nymphalidae	Danainae	Ithomiini	Hypothyris	euclea	forbesi	Venezuela: Aragua, Henry Pittier National Park, El Portachuelo Pass	MCZ	RV-06-A102	BN006845	PRJNA714105	SAMN18674025	60.1	384	157937	NCBI:txid331295		This study	Genomic
I	Pieridae	Pierinae	Pierini	Hypsochila	wagenknechti		Chile: Santiago Metropolitan, Farellones, Region Metropolitana	MCZ	MFB-00-P434	BN006041	PRJNA714105	SAMN18674170	34.4	364	147949	NCBI:txid320231		This study	Genomic
I	Lycaenidae	Lycaeninae	Lycaenini	Hyrcanana	caspius		Iran: Shahkuh	MCZ	VL-03-F576	BN004027	PRJNA714105	SAMN18674258	64.4	350	142683			This study	Genomic
I	Hesperiidae	Hesperiinae	Erionotini	Iambrix	salsala		Malaysia: Kedah, Langkawi, Kisap	UMUT	MY-2016-HES-7	BN000441	PRJNA714105	SAMN18587907	45.6	370	151670	NCBI:txid509404		This study	Genomic
I	Lycaenidae	Theclinae	Eumaeini	Iaspis	temesa		Venezuela: Aragua, Henry Pittier National Park, El Portachuelo Pass	MCZ	RV-06-A524	BN003884	PRJNA714105	SAMN18315765	46.2	371	151268			This study	Genomic
I	Nymphalidae	Danainae	Danaini	Idea	idea	idea	Indonesia: Maluku, Seram, Central Seram, Manusela National Park	CCNY	DL-12-A059	BN004407	PRJNA714105	SAMN18673508	84.6	387	159950			This study	Genomic
I	Nymphalidae	Danainae	Danaini	Idea	leuconoe		USA	MGCL	LEP29756	BN007176	PRJNA714105	SAMN18587703	8.95	384	159311	NCBI:txid76237		This study	Genomic
I	Nymphalidae	Danainae	Danaini	Ideopsis	gaura	costalis	Indonesia: North Sumatra, Tanahmasa, South Nias Regency	CCNY	EI-16-D187	BN004506	PRJNA714105	SAMN18673557	21.6	261	105308	NCBI:txid127253		This study	Genomic
I	Nymphalidae	Danainae	Danaini	Ideopsis	vitrea	vitrea	Indonesia: Sulawesi, North Sulawesi, Tomohon, Gunung Mahau	MCZ	DL-09-X092		PRJNA714105	SAMN18673927		375	154640	NCBI:txid311072		This study	Genomic
I	Nymphalidae	Satyrinae	Satyrini	Idioneurula	erebioides		Colombia: Cundinmarca, La Calera	MGCL	LEP79217	BN006974	PRJNA714105	SAMN18587758	6.1	198	67175			This study	Genomic
I	Hesperiidae	Hesperiinae		Idmon	distanti		Malaysia: Kedah, Langkawi, Kisap	MGCL	LEP67344	BN005766	PRJNA714105	SAMN18587231	12.2	199	69651			This study	Genomic
I	Lycaenidae	Theclinae	Eumaeini	Ignata	levis		Peru: Madre de Dios, Puerto Maldonado	MCZ	DY-93-F009	BN003929	PRJNA714105	SAMN18315767	42	370	150960			This study	Genomic
I	Hesperiidae	Hesperiinae		Ilma	irvina		Indonesia: Sulawesi, Central Sulawesi, Mt. Tambusisi	UMUT	LEP79660	BN007020	PRJNA714105	SAMN18587916	38.8	258	96904			This study	Genomic
I	Riodinidae	Riodininae	Calydnini	Imelda	mycea		Ecuador: Napo, Baeza	MCZ	JH-03-R025	BN004106	PRJNA714105	SAMN18674129	44.4	352	143720	NCBI:txid1704420		This study	Genomic
I	Nymphalidae	Satyrinae	Satyrini	Inbio	hilara		Costa Rica: Guanacaste, ACG, Sector Brasilia, Gallinazo	MGCL	LEP19587		PRJNA714105	SAMN18587665		351	139754	NCBI:txid1771333		This study	Genomic
I	Pieridae	Pierinae	Pierini	Infraphulia	ilyodes		Chile: Tarapacá, Parque Nacional Lauca	MCZ	MFB-00-P415	BN003859	PRJNA714105	SAMN18674168	47.8	248	100834	NCBI:txid320227		This study	Genomic
I	Lycaenidae	Polyommatinae	Polyommatini	Iolana	iolas		Spain: Catalonia, Soleia de Montmany, Osona, Barcelona	MCZ	JD-03-A505	BN004025	PRJNA714105	SAMN18674120	69.8	382	154734	NCBI:txid301168		This study	Genomic
I	Lycaenidae	Theclinae	Iolaini	Iolaus	bellina.group		Cameroon: Central, Ebogo	MCZ	ME-13-E089		PRJNA714105	SAMN18673961		366	149463			This study	Genomic
I	Lycaenidae	Theclinae	Iolaini	Iolaus	eurisus		Benin: Atlantique, Ouidah	CSIC-UPF	14T943	BN005530	PRJNA714105	SAMN18673741	73.8	370	151748			This study	Genomic
I	Lycaenidae	Polyommatinae	Polyommatini	Ionolyce	helicon	merguiana	Malaysia: Borneo, Sarawak, Hilton Batang Ai	MCZ	NP-95-Z253	BN003841	PRJNA714105	SAMN18674191	57.2	379	153998	NCBI:txid1374470		This study	Genomic
I	Riodinidae	Riodininae	Eurybiini	Ionotus	alector		Brazil: Espirito Santo, Linhares	MGCL	LEP77839	BN006534	PRJNA714105	SAMN18587742	5.44	47	13987	NCBI:txid2250065		This study	Genomic
I	Lycaenidae	Lycaeninae	Heliophorini	Iophanus	pyrrhias		Guatemala: Quetzaltenango, Fuentes Georginas	MGCL	LEP79228	BN006991	PRJNA714105	SAMN18587765	14	351	135349			This study	Genomic
I	Papilionidae	Papilioninae	Leptocircini	Iphiclides	podalirius		France	[Not specified]	SRR8954545		PRJNA533298	SAMN11490374		369	151399	NCBI:txid110791	SRR8954545	Allio et al. 2019 SSB	Genomic
I	Lycaenidae	Theclinae	Eumaeini	Ipidecla	miadora		Mexico: Morelos, Cuernavaca	MGCL	LEP78275	BN006898	PRJNA714105	SAMN18587234	22.2	349	135411			This study	Genomic
I	Lycaenidae	Theclinae	Amblypodiini	Iraota	rochana	accius	Malaysia: Borneo, Sarawak, Lambir Hills	MCZ	DL-07-B315		PRJNA714105	SAMN18673918		371	152282			This study	Genomic
I	Lycaenidae	Theclinae	Theclini	Iratsume	orsedice	orsedice	Japan: Nagano, Omachi City	UMUT	MY-2016-101	BN001085	PRJNA714105	SAMN18587884	51.8	365	150953			This study	Genomic
I	Lycaenidae	Poritiinae	Epitolini	Iridana	perdita		Cameroon: Southwest, Bimbia Forest, Radio Hill	SSC	BN-SZS-00073	BN001086	PRJNA714105	SAMN18587793	42.4	366	147541			This study	Genomic
I	Riodinidae	Riodininae	Riodinini	Isapis	agyrtus		Colombia: Meta, Villavicencio	GNC	GD-18-R010	BN005881	PRJNA714105	SAMN18673803	13.3	97	33533	NCBI:txid2250067		This study	Genomic
I	Hesperiidae	Hesperiinae	Erionotini	Isma	bononia	idyalis	Malaysia: Kedah, Langkawi, Kisap	UMUT	MY-2016-HES-59	BN000443	PRJNA714105	SAMN18587855	7.86	368	151246			This study	Genomic
I	Hesperiidae	Hesperiinae	Erionotini	Isma	protoclea	iapis	Malaysia: Kedah, Langkawi, Kisap	UMUT	MY-2016-HES-24	BN000444	PRJNA714105	SAMN18587897	54	367	151377			This study	Genomic
I	Hesperiidae	Hesperiinae	Astictopterini	Isoteinon	lamprospilus		Japan: Okinawa, Yamabare-bashi, Ishigaki City	UMUT	MY-2016-18	BN000446	PRJNA714105	SAMN18587932	188	372	151384	NCBI:txid218737		This study	Genomic
I	Nymphalidae	Heliconiinae	Argynnini	Issoria	baumanni		Rwanda: Western, Rusizi District, Uwinka Overlook	MGCL	LEP35123	BN001838	PRJNA714105	SAMN18587385	73.6	342	141859	NCBI:txid405029		This study	Genomic
I	Nymphalidae	Heliconiinae	Argynnini	Issoria	lathonia	lathonia	Turkey: Bursa, Bursa, Road Bursa-Uludag	MCZ	RV-04-G123	BN004347	PRJNA714105	SAMN18674011	72.4	383	157840	NCBI:txid171587		This study	Genomic
I	Pieridae	Pierinae	Pierini	Itaballia	pandosia	pisonis	Ecuador: Orellana, Estación Científica Yasuní	MGCL	LEP10316	BN002552	PRJNA714105	SAMN18587283	3.16	363	147962	NCBI:txid1108543		This study	Genomic
I	Riodinidae	Riodininae	Riodinini	Ithomeis	aurantiaca		Brazil: Rondonia, Fazenda Rancho Grande	MGCL	LEP75445	BN007089	PRJNA714105	SAMN18587737	35.4	286	104224	NCBI:txid2250069		This study	Genomic
I	Nymphalidae	Danainae	Ithomiini	Ithomia	drymo		Brazil: Paraná, Rio Branco	CLDZ	LEP53117	BN005321	PRJNA714105	SAMN18587081	5.94	384	158958	NCBI:txid304553		This study	Genomic
I	Nymphalidae	Danainae	Ithomiini	Ithomia	patilla		Mexico: Veracruz, Cascada de Texolo	MGCL	LEP22845		PRJNA714105	SAMN18587685		383	157451	NCBI:txid306009		This study	Genomic
I	Riodinidae	Riodininae	Eurybiini	Ithomiola	nepos		Brazil: Rio Grande do Sul, Nova Palma	CLDZ	LEP53024	BN002743	PRJNA714105	SAMN18587064	3.58	308	116066	NCBI:txid2249991		This study	Genomic
I	Hesperiidae	Hesperiinae	Baorini	Iton	semamora	semamora	Laos: Lak Sao	UMUT	MY-2016-HES-64	BN000448	PRJNA714105	SAMN18587905	50.6	373	152870	NCBI:txid1328959		This study	Genomic
I	Lycaenidae	Polyommatinae	Polyommatini	Itylos	titicaca		Chile: Arica and Parinacota, Parque Nacional Lauca, Las Cuevas	MCZ	MFB-00-N206	BN003990	PRJNA714105	SAMN18674052	16.22	371	151165	NCBI:txid689518		This study	Genomic
I	Pieridae	Pierinae	Teracolini	Ixias	pyrene	verna	Vietnam: Đồng Nai, Cát Tiên National Park, Crocodile Lake	CCNY	DL-16-V147	BN005977	PRJNA714105	SAMN18673528	83.2	362	147266	NCBI:txid320243		This study	Genomic
I	Pieridae	Pierinae	Teracolini	Ixias	venilia		Indonesia: Java	CCNY	IT-16-P002	BN002559	PRJNA714105	SAMN18673628	12.8	359	144891			This study	Genomic
I	Lycaenidae	Theclinae	Iolaini	Jacoona	anasuja	anasuja	Thailand: Yala, Betong	YIC	YI-17-V332	BN005216	PRJNA714105	SAMN18674267	5.7	377	153280			This study	Genomic
I	Lycaenidae	Theclinae	Zesiusini	Jalmenus	evagoras		Australia: NSW, Ebor	[Not specified]	SRR6679362		PRJNA432311	SAMN08456344		370	152701	NCBI:txid13577	SRR6679362	Zoological Research Museum Alexander Koenig	Genomic
I	Lycaenidae	Polyommatinae	Polyommatini	Jameela	palmyra	palmyra	Indonesia: Maluku, Ambon	CCNY	HD-17-F443	BN006255	PRJNA714105	SAMN18673620	2.4	347	142183	NCBI:txid379823		This study	Genomic
I	Lycaenidae	Polyommatinae	Polyommatini	Jamides	bochus	bochus	Thailand: Chiang Mai, Ban Pa Miang, Muaeg Pan District	CCNY	YI-16-P075	BN004877	PRJNA714105	SAMN18673673	17.9	378	152508	NCBI:txid544314		This study	Genomic
I	Nymphalidae	Nymphalinae	Melitaeini	Janatella	leucodesma		Costa Rica: Limon, Puerto Viejo	MGCL	LEP79387	BN007032	PRJNA714105	SAMN18587773	16.7	365	142756	NCBI:txid311104		This study	Genomic
I	Lycaenidae	Theclinae	Eumaeini	Janthecla	leea		Peru: Loreto, Road Iquitos-Nauta, Loreto	MCZ	TQ-05-G896	BN003955	PRJNA714105	SAMN18315769	35.6	347	142473			This study	Genomic
I	Lycaenidae	Theclinae	Theclini	Japonica	saepestriata		South Korea: Gyeonggi-do, Mt. Jukum, Kyoungkido	MCZ	JCC-01-P014	BN004007	PRJNA714105	SAMN18674118	84	371	153647	NCBI:txid73263		This study	Genomic
I	Hesperiidae	Pyrrhopyginae	Pyrrhopygini	Jemadia	hewitsonii		Bolivia: Buenavista	AWC	414	BN000451	PRJNA714105	SAMN18673423	6.06	373	151811	NCBI:txid1908713		This study	Genomic
I	Hesperiidae	Pyrrhopyginae	Pyrrhopygini	Jemadia	hospita		[Not specified]	EBC	EB-MGCL-HESP-0034	BN004783	PRJNA714105	SAMN18673795	70	370	150609	NCBI:txid2585873		This study	Genomic
I	Hesperiidae	Pyrrhopyginae	Pyrrhopygini	Jemadia	pseudognetus		Costa Rica: Alajuela, ACG, Brasilia, Moga	[Not specified]	SRR9330724		PRJNA532323	SAMN11893118		368	149586	NCBI:txid354958	SRR9330724	Zhang et al. 2019, ProcB Skipper	Genomic
I	Hesperiidae	Pyrrhopyginae	Pyrrhopygini	Jemadia	scomber		Peru: Huánuco, Tingo Maria	[Not specified]	SRR9330723		PRJNA532323	SAMN11893117		237	73412	NCBI:txid2585875	SRR9330723	Zhang et al. 2019, ProcB Skipper	Genomic
I	Hesperiidae	Pyrrhopyginae	Pyrrhopygini	Jemadia	suekentonmiller		Costa Rica: Guanacaste, ACG, Sector Pitilla, Sendero Laguna	[Not specified]	SRR9330726		PRJNA532323	SAMN11893120		366	150293	NCBI:txid2585876	SRR9330726	Zhang et al. 2019, ProcB Skipper	Genomic
I	Hesperiidae	Pyrrhopyginae	Jerini	Jera	tricuspidata		Ecuador: Loja, 6 km Catamayo-Loja Rd	[Not specified]	SRR9330391		PRJNA544364	SAMN11893876		336	120699	NCBI:txid2201569	SRR9330391	Zhang et al. 2019, ZooTaxa Skipper	Genomic
I	Hesperiidae	Hesperiinae	Hesperiini	Joanna	joanna		Mexico: San Luis Potosi, Cd. Valles	MGCL	LEP61276	BN003693	PRJNA714105	SAMN18587182	11.5	325	126277	NCBI:txid354960		This study	Genomic
I	Lycaenidae	Theclinae	Eumaeini	Johnsonita	auda		Ecuador: Morona-Santiago, 25 km Limon-Gualoceo Road	MCZ	BB-02-Q742	BN004011	PRJNA714105	SAMN18315772	59.4	365	149270			This study	Genomic
I	Hesperiidae	Pyrrhopyginae	Pyrrhopygini	Jonaspyge	jonas		Mexico: Oaxaca, Metates	MGCL	LEP61281	BN003698	PRJNA714105	SAMN18587184	96.6	370	149873	NCBI:txid2585877		This study	Genomic
I	Riodinidae	Riodininae	Nymphidiini	Juditha	caucana		Costa Rica: Guanacaste, ACG, Sector Cacao, Quebrada Otilio	MCZ	05-SRNP-45145	BN004072	PRJNA714105	SAMN18674060	59.8	367	148792	NCBI:txid1028627		This study	Genomic
I	Nymphalidae	Satyrinae	Satyrini	Junea	doraete		Ecuador: Maylas	MGCL	LEP79227	BN006985	PRJNA714105	SAMN18587764	100	378	151593			This study	Genomic
I	Nymphalidae	Nymphalinae	Junoniini	Junonia	coenia		USA: SC	[Not specified]	SRR1145747		PRJNA209850	SAMN02214531		343	126926	NCBI:txid39708	SRR1145747	University of Georgia	Genomic
I	Nymphalidae	Nymphalinae	Junoniini	Junonia	natalica		Zambia: Copperbelt, Greystone Park	MCZ	ME-11-B179		PRJNA714105	SAMN18673946		390	159996	NCBI:txid311032		This study	Genomic
I	Hesperiidae	Hesperiinae	Hesperiini	Justinia	phaetusa		Costa Rica: ACG	UMD	05-SRNP-07545	BN005072	PRJNA714105	SAMN18587813	87.2	371	151788			This study	Genomic
I	Lycaenidae	Poritiinae	Liptenini	Kakumia	ideoides		Democratic Republic of Congo: North Kivu, Beni	MCZ	RD-98-U133	BN003973	PRJNA714105	SAMN18674204	41	367	150763			This study	Genomic
I	Lycaenidae	Poritiinae	Liptenini	Kakumia	otlauga		Liberia: East Nimba Nature Reserve, Blue Lake Road, Nimba Mountains	ZFMK	BN-SZS-00349	BN001090	PRJNA714105	SAMN18673864	16.2	376	152899			This study	Genomic
I	Nymphalidae	Nymphalinae	Kallimini	Kallima	limborgii		Thailand: Trang, Ampuh Nayong, Khao Chong	MCZ	KC-02B004-02		PRJNA714105	SAMN18673939		386	157244	NCBI:txid1866910		This study	Genomic
I	Nymphalidae	Nymphalinae	Kallimini	Kallima	paralekta		Indonesia: Java, West Java	CCNY	HD-17-F492	BN004631	PRJNA714105	SAMN18673623	62.4	384	157251	NCBI:txid191428		This study	Genomic
I	Nymphalidae	Nymphalinae	Kallimini	Kallimoides	rumia		Cameroon: Southwest, PlantiCam Camp,Mount Cameroon	ZFMK	BN-SZS-00022	BN001845	PRJNA714105	SAMN18673829	6.2	127	49480	NCBI:txid311108		This study	Genomic
I	Nymphalidae	Satyrinae	Satyrini	Kanetisa	kotzschi		Afghanistan: Bamyan	CCNY	RI-18-W071	BN005594	PRJNA714105	SAMN18673651	60.6	386	157730			This study	Genomic
I	Nymphalidae	Nymphalinae	Nymphalini	Kaniska	canace	ishima	Japan: Okinawa	UMUT	MY-2016-103	BN001846	PRJNA714105	SAMN18587886	32.6	335	139703	NCBI:txid171589		This study	Genomic
I	Hesperiidae	Katreinae		Katreus	johnstonii		Ghana: Segyimaase, Aterra Range, Eastern Region	MGCL	LEP61209	BN003564	PRJNA714105	SAMN18587138	43.4	372	152571	NCBI:txid1607945		This study	Genomic
I	Hesperiidae	Hesperiinae	Astictopterini	Kedestes	barberae		South Africa: Western Cape, Nyanga Cape Town	MGCL	LEP80329	BN007143	PRJNA714105	SAMN18587575	12.3	353	138167	NCBI:txid509410		This study	Genomic
I	Nymphalidae	Satyrinae	Satyrini	Kirinia	epimenides		Japan: Nagano, Yatsugatake, Uminokuchi Farms	MGCL	LEP29035	BN001847	PRJNA714105	SAMN18587700	46.4	336	139592	NCBI:txid1248150		This study	Genomic
I	Nymphalidae	Limenitidinae	Adoliadini	Kirontisa	telchinia	telchinia	Laos	CCNY	IT-16-P040	BN004693	PRJNA714105	SAMN18673632	52.43	386	156822			This study	Genomic
I	Lycaenidae	Theclinae	Eumaeini	Kisutam	syllis		Venezuela: Aragua, Henry Pittier National Park, El Portachuelo Pass	MCZ	RV-06-A444	BN003880	PRJNA714105	SAMN18315775	88	366	150277	NCBI:txid649828		This study	Genomic
I	Hesperiidae	Tagiadinae	Tagiadini	Kobelana	kobela		South Africa: Limpopo	MGCL	LEP61289	BN003706	PRJNA714105	SAMN18587188	26.2	348	130999			This study	Genomic
I	Hesperiidae	Hesperiinae	Taractrocerini	Kobrona	kobros		Papua New Guinea: New Guinea, Madang, Baitabag	IECA	PV-18-F38	BN005927	PRJNA714105	SAMN18673477	61.6	352	139692			This study	Genomic
I	Lycaenidae	Theclinae	Eumaeini	Kolana	ligurina		Costa Rica: San Jose, Colon	MCZ	MFB-00-T811	BN003992	PRJNA714105	SAMN18315776	71.6	362	148767	NCBI:txid709149		This study	Genomic
I	Hesperiidae	Hesperiinae	Erionotini	Koruthaialos	butleri		Laos: Lak Sao	UMUT	MY-2016-HES-70	BN000456	PRJNA714105	SAMN18587908	101	371	151282			This study	Genomic
I	Hesperiidae	Hesperiinae	Erionotini	Koruthaialos	rubecula	rubecula	Malaysia: Kedah, Langkawi, Kisap	UMUT	MY-2016-HES-21	BN000458	PRJNA714105	SAMN18587894	47.2	372	150762			This study	Genomic
I	Lycaenidae	Polyommatinae	Polyommatini	Kretania	psylorita		Greece: Crete, Mt. Ida	CSIC-UPF	16N347	BN005522	PRJNA714105	SAMN18673747	66.8	370	150380	NCBI:txid1772177		This study	Genomic
I	Pieridae	Coliadinae		Kricogonia	lyside		USA: AZ, Santa Cruz Co., Penta Blanca Lake	MGCL	LEP43384	BN002561	PRJNA714105	SAMN18587484	20.2	367	148106	NCBI:txid320265		This study	Genomic
I	Nymphalidae	Limenitidinae	Limenitidini	Kumothales	inexpectata		Democratic Republic of Congo: Kithokolo, E. Kivu	ABRI	KA-18-123-ABRI	BN006189	PRJNA714105	SAMN18673351	16.5	370	151147			This study	Genomic
I	Lycaenidae	Miletinae	Lachnocnemini	Lachnocnema	bibulus		Kenya: Eastern, West of Salama	MCZ	ME-12-C844	BN003917	PRJNA714105	SAMN18674147	72.4	359	147913	NCBI:txid1610667		This study	Genomic
I	Lycaenidae	Miletinae	Lachnocnemini	Lachnocnema	sp.		Kenya: Western, Kakamega Forest	MCZ	ME-12-D044		PRJNA714105	SAMN18673958		361	146969	NCBI:txid1610666		This study	Genomic
I	Nymphalidae	Heliconiinae	Vagrantini	Lachnoptera	ayresii		Kenya: Nairobi, Nairobi Arboretum	MCZ	DJM-07-A049	BN004314	PRJNA714105	SAMN18673894	41.6	378	153698			This study	Genomic
I	Hesperiidae	Heteropterinae	Heteropterini	Ladda	eburones		Peru: Cuzco, Cosnipata Valley San Pedro	MGCL	LEP80335	BN007144	PRJNA714105	SAMN18587577	13.6	376	150289	NCBI:txid2585869		This study	Genomic
I	Hesperiidae	Heteropterinae	Heteropterini	Ladda	quadristriga		Peru: Cuzco, Cosnipata Rd., San Pedro Lodge	[Not specified]	SRR9330377		PRJNA544364	SAMN11893892		369	150968	NCBI:txid2585871	SRR9330377	Zhang et al. 2019, ZooTaxa Skipper	Genomic
I	Lycaenidae	Theclinae	Theclini	Laeosopis	roboris		Spain: Burgos, Valdenoceda	CSIC-UPF	17D844	BN005529	PRJNA714105	SAMN18673748	77.4	375	152861	NCBI:txid1107672		This study	Genomic
I	Nymphalidae	Limenitidinae	Limenitidini	Lamasia	lyncides	lyncides	Indonesia: Sulawesi, Central Sulawesi, Palolo	CCNY	HD-16-P224	BN003312	PRJNA714105	SAMN18673599	97.4	382	156442	NCBI:txid882613		This study	Genomic
I	Lycaenidae	Polyommatinae	Polyommatini	Lampides	boeticus		Zambia: Fiwale Hill, Ndola Disctict	ZFMK	BN-SZS-00308	BN001093	PRJNA714105	SAMN18673857	12.6	381	154174	NCBI:txid228011		This study	Genomic
I	Hesperiidae	Hesperiinae	Hesperiini	Lamponia	lamponia		Brazil: Rio Grande do Sul, Barra do Ouro	CLDZ	AC-18-079	BN004726	PRJNA714105	SAMN18673737	26.4	335	128674			This study	Genomic
I	Nymphalidae	Satyrinae	Satyrini	Lamprolenis	nitida		Indonesia: New Guinea, Papua, Timika	CCNY	HD-17-F488	BN004630	PRJNA714105	SAMN18673622	9.08	366	150044	NCBI:txid366099		This study	Genomic
I	Papilionidae	Papilioninae	Leptocircini	Lamproptera	curius	walkeri	Vietnam: Lâm Đồng, Cát Tiên National Park, Cát Tiên District, Cat Loc Forest	CCNY	DL-16-V111	BN006283	PRJNA714105	SAMN18673526	59.4	371	150343	NCBI:txid157394		This study	Genomic
I	Papilionidae	Papilioninae	Leptocircini	Lamproptera	meges		Philippines: Marinduque	[Not specified]	SRR8954544		PRJNA533298	SAMN11490375		372	150500	NCBI:txid157393	SRR8954544	Allio et al. 2019 SSB	Genomic
I	Lycaenidae	Theclinae	Eumaeini	Lamprospilus	collucia		Venezuela: Aragua, Henry Pittier National Park, El Portachuelo Pass	MCZ	RV-06-A510	BN003883	PRJNA714105	SAMN18315778	69.4	365	149003	NCBI:txid1674417		This study	Genomic
I	Lycaenidae	Theclinae	Eumaeini	Laothus	barajo		Costa Rica: Alajuela, Alberto Manuel Brenes Biological Reserve, San Ramón	MCZ	RE-01-H351	BN004010	PRJNA714105	SAMN18315780	77.6	374	151908	NCBI:txid709150		This study	Genomic
I	Lycaenidae	Theclinae	Eumaeini	Laothus	gibberosa		Ecuador: Napo, Wildsumaco Biological Station	MGCL	LEP30271	BN001094	PRJNA714105	SAMN18322235	42.4	22	8307			This study	Genomic
I	Nymphalidae	Heliconiinae	Heliconiini	Laparus	doris		Venezuela: Aragua, Henry Pittier National Park, El Portachuelo Pass	MCZ	RV-06-A528	BN007065	PRJNA714105	SAMN18674035	42.7	372	154204	NCBI:txid33455		This study	Genomic
I	Nymphalidae	Biblidinae	Biblidini	Laringa	horsfieldii	glaucescens	Vietnam: Lam Dong, Da Teh District	CCNY	DL-16-V269	BN004460	PRJNA714105	SAMN18673534	51.4	357	145992			This study	Genomic
I	Lycaenidae	Poritiinae	Liptenini	Larinopoda	eurema		Liberia: East Nimba Nature Reserve, Radio Masts, Nimba Mountains	ZFMK	BN-SZS-00198	BN001096	PRJNA714105	SAMN18673847	74.6	362	146672			This study	Genomic
I	Riodinidae	Riodininae	Riodinini	Lasaia	agesilas		Brazil: Paraná, Rio Branco	CLDZ	LEP53202	BN002744	PRJNA714105	SAMN18587548	57.6	354	145001	NCBI:txid717287		This study	Genomic
I	Riodinidae	Riodininae	Riodinini	Lasaia	meris		Peru	CCNY	BM-18-L019	BN006232	PRJNA714105	SAMN18673491	81	343	131815			This study	Genomic
I	Riodinidae	Riodininae	Riodinini	Lasaia	sula	peninsularis	USA: TX	[Not specified]	SRR10158583		PRJNA549759	SAMN12776962		359	147473	NCBI:txid717288	SRR10158583	Zhang et al. 2019, ZooTaxa Riodinidae	Genomic
I	Nymphalidae	Satyrinae	Satyrini	Lasiommata	deidamia	interrupta	Japan: Yamanashi, Near Kitazawabashi, Minami-Alps City	UMUT	MY-2016-090	BN001850	PRJNA714105	SAMN18587881	99	380	155138	NCBI:txid1165479		This study	Genomic
I	Nymphalidae	Satyrinae	Satyrini	Lasiommata	megera	megera	Italy: Abruzzo, Rocca Pia	MCZ	RE-07-G139	BN004320	PRJNA714105	SAMN18674001	69.8	372	152924	NCBI:txid111917		This study	Genomic
I	Nymphalidae	Satyrinae	Satyrini	Lasiophila	zapatoza		Venezuela: Mérida, Sendero Humbolt, La Mucuy, Sierra Nevada Natural Park	MCZ	RV-06-A157	BN003850	PRJNA714105	SAMN18674230	51.8	379	154243	NCBI:txid1884430		This study	Genomic
I	Nymphalidae	Limenitidinae	Neptini	Lasippa	heliodore		Vietnam: Lam Dong, Da Teh District	CCNY	DL-16-V253	BN003344	PRJNA714105	SAMN18673531	86.8	357	148085	NCBI:txid1402355		This study	Genomic
I	Riodinidae	Nemeobiinae	Nemeobiini	Laxita	thuisto		Indonesia: Sumatra, Jambi	CJMC	CJM-15-2443	BN002745	PRJNA714105	SAMN18673723	3.06	366	148961	NCBI:txid1113446		This study	Genomic
I	Nymphalidae	Limenitidinae	Neptini	Lebadea	martha	martha	Thailand: Surat Thani, Koh Phangan	CCNY	YI-16-P308	BN006011	PRJNA714105	SAMN18673678	29.2	373	153384	NCBI:txid681799		This study	Genomic
I	Riodinidae	Riodininae	Nymphidiini	Lemonias	zygia		Colombia: Meta, Villavicencio	GNC	GD-18-R011	BN005882	PRJNA714105	SAMN18673804	6.24	170	57045	NCBI:txid2250072		This study	Genomic
I	Hesperiidae	Hesperiinae	Hesperiini	Lento	lento		Brazil: Paraná	AWC	489	BN000460	PRJNA714105	SAMN18673438	9.08	371	150423			This study	Genomic
I	Pieridae	Pierinae	Pierini	Leodonta	dysoni		Peru: San Martin, Juanjui	CCNY	BM-18-L016	BN006231	PRJNA714105	SAMN18673490	12	333	128607			This study	Genomic
I	Pieridae	Pierinae	Pierini	Leodonta	tellane	tingomariae	Peru: San Martín, Ríoja	MGCL	LEP02000	BN002563	PRJNA714105	SAMN18587278	15.4	365	146698	NCBI:txid320217		This study	Genomic
I	Hesperiidae	Hesperiinae	Astictopterini	Leona	leonora		Cameroon: South, Mintom	ABRI	KA-18-171-ABRI	BN006093	PRJNA714105	SAMN18673361	24	381	155267			This study	Genomic
I	Hesperiidae	Hesperiinae		Lepella	lepeletier		Cameroon: Central, Yaounde, Mbakolo Hill	MCZ	ME-13-E039		PRJNA714105	SAMN18673960		372	152228			This study	Genomic
I	Lycaenidae	Polyommatinae	Polyommatini	Lepidochrysops	patricia		South Africa: KwaZulu Natal, Eshowe	[Not specified]	SRR6679360		PRJNA432311	SAMN08456345		373	153515	NCBI:txid2081614	SRR6679360	Zoological Research Museum Alexander Koenig	Genomic
I	Hesperiidae	Heteropterinae		Leptalina	unicolor		Japan: Yamanashi, Motosu, Motosu-Shitsugen. Okasa Trail	MGCL	LEP36306	BN000462	PRJNA714105	SAMN18587042	114	376	151498	NCBI:txid218740		This study	Genomic
I	Pieridae	Dismorphiinae		Leptidea	juvernica		Ireland	[Not specified]	ERR2040010		PRJEB21838	SAMEA104169651		370	150550	NCBI:txid33433		Evolutionary Biology Centre	Genomic
I	Pieridae	Dismorphiinae		Leptidea	reali		France: Pyrénées-Orientales, Prats-de-Mollo-la-Preste	MGCL	LEP22824		PRJNA714105	SAMN18587673		345	133758	NCBI:txid189912		This study	Genomic
I	Pieridae	Dismorphiinae		Leptidea	sinapis		[Not specified]	CSIC-UPF	GCA9001994451		PRJEB21838	SAMEA104168055		354	145019	NCBI:txid110368	GCA_900199445.1	Evolutionary Biology Centre	Genomic
I	Lycaenidae	Theclinae	Hypolycaenini	Leptomyrina	gorgias		Kenya: Eastern, Kima, Kima Estate	MCZ	ME-12-C242	BN004054	PRJNA714105	SAMN18674146	62	373	151811			This study	Genomic
I	Pieridae	Pierinae	Pierini	Leptophobia	eleone		Ecuador: Napo, Wildsumaco Biological Station	MGCL	LEP36814	BN002573	PRJNA714105	SAMN18587406	17.7	369	148988	NCBI:txid2601436		This study	Genomic
I	Pieridae	Pierinae	Leptosianini	Leptosia	alcesta		Zambia: Copperbelt, Greystone Park	MCZ	ME-11-B259		PRJNA714105	SAMN18673950		332	136046	NCBI:txid674889		This study	Genomic
I	Lycaenidae	Polyommatinae	Polyommatini	Leptotes	cassius		USA: FL, Palm Beach Co., Lake Worth	MGCL	LEP46014	BN002865	PRJNA714105	SAMN18587497	62.8	294	122765	NCBI:txid1479067		This study	Genomic
I	Hesperiidae	Hesperiinae	Hesperiini	Lerema	accius		USA: TX, Dallas County, Dallas, White Rock Lake, Olive Shapiro Park	[Not specified]	GCA0012783951		PRJNA283224	SAMN03610455		365	150449	NCBI:txid76193	GCA_001278395.1	UT Southwestern Medical Center	Genomic
I	Hesperiidae	Hesperiinae	Hesperiini	Lerodea	eufala		USA: AZ, Santa Cruz Co., Coronado National Forest, Sycamore Canyon	MGCL	LEP40000	BN000464	PRJNA714105	SAMN18587425	24.4	366	150187	NCBI:txid1052164		This study	Genomic
I	Lycaenidae	Polyommatinae	Polyommatini	Lestranicus	transpectus		Nepal: Manang District, Annapurna Conservation Area	CSIC-UPF	11J793	BN005531	PRJNA714105	SAMN18673740	33.6	373	150850			This study	Genomic
I	Nymphalidae	Satyrinae	Satyrini	Lethe	anthedon		USA: VT, Chittenden Co. Essex Junction	MGCL	LEP48860	BN001714	PRJNA714105	SAMN18587522	85.8	362	146857	NCBI:txid669542		This study	Genomic
I	Nymphalidae	Satyrinae	Satyrini	Lethe	dura	neoclides	Taiwan: Taichung County	UMUT	MY-2016-001	BN002180	PRJNA714105	SAMN18587844	40.8	377	153122	NCBI:txid1457180		This study	Genomic
I	Nymphalidae	Satyrinae	Satyrini	Lethe	europa	niladana	Thailand: Kanchanaburi, Erawan NP	CCNY	DL-13-F290	BN004118	PRJNA714105	SAMN18673695	89.8	372	152045	NCBI:txid447280		This study	Genomic
I	Nymphalidae	Satyrinae	Satyrini	Lethe	rohria		Thailand: Chiang Mai, Doi Suthep-Pui National Park, Sai Yoi Waterfall	MCZ	DL-02-P758		PRJNA714105	SAMN18673913		378	154052	NCBI:txid1769463		This study	Genomic
I	Lycaenidae	Theclinae	Theclini	Leucantigius	atayalica	atayalica	Taiwan: Nantou County, Renai, Aowanda	CCNY	FH-18-Z007	BN007148	PRJNA714105	SAMN18673576	41.2	375	153588			This study	Genomic
I	Pieridae	Pierinae	Pierini	Leuciacria	acuta		Indonesia: New Guinea, West Papua, Arfak	CCNY	HD-16-P233	BN002592	PRJNA714105	SAMN18673600	20	353	143174	NCBI:txid320299		This study	Genomic
I	Pieridae	Coliadinae		Leucidia	brephos		Venezuela: Bolivar, Salto La Pava	MCZ	RV-06-A312	BN006029	PRJNA714105	SAMN18674232	11.2	371	151061	NCBI:txid320258		This study	Genomic
I	Riodinidae	Riodininae	Eurybiini	Leucochimona	icare		Peru: Loreto	MCZ	TQ-05-F604	BN004079	PRJNA714105	SAMN18674254	74.8	373	149283	NCBI:txid2249993		This study	Genomic
I	Hesperiidae	Tagiadinae	Tagiadini	Leucochitonea	levubu		South Africa: Limpopo, Mogalakwena Research Center	CSIC-UPF	RVcoll17H982	BN005519	PRJNA714105	SAMN18673757	44.8	372	150204			This study	Genomic
I	Hesperiidae	Hesperiinae	Hesperiini	Levina	levina		Brazil: Estrito Santo, Near Santa Cruz	MGCL	LEP61258	BN003675	PRJNA714105	SAMN18587172	4.44	257	90667	NCBI:txid2558919		This study	Genomic
I	Nymphalidae	Limenitidinae	Adoliadini	Lexias	aeropa	eutychius	Indonesia: New Guinea, Papua, Timika	CCNY	EI-16-D205	BN001860	PRJNA714105	SAMN18673558	47.19	382	156603	NCBI:txid1374699		This study	Genomic
I	Hesperiidae	Hesperiinae	Hesperiini	Libra	aligula	aligula	Brazil: Rio de Janeiro, Independência, Petrópolis	MGCL	LEP61234	BN003589	PRJNA714105	SAMN18587155	17.8	244	96308	NCBI:txid509414		This study	Genomic
I	Hesperiidae	Hesperiinae	Hesperiini	Librita	librita		Mexico: Veracruz, Zongolica	MGCL	LEP53771	BN005397	PRJNA714105	SAMN18587091	82.8	376	153837			This study	Genomic
I	Nymphalidae	Libytheinae		Libythea	celtis		Korea: Mt. Goesan	MGCL	LEP13577	BN005748	PRJNA714105	SAMN18587320	61.4	376	155973	NCBI:txid76239		This study	Genomic
I	Nymphalidae	Libytheinae		Libythea	lepita		Japan: Yamanashi, Motosu-Shisugen, Osaka Trail	MGCL	LEP25280		PRJNA714105	SAMN18587690		383	157820	NCBI:txid1281771		This study	Genomic
I	Pieridae	Dismorphiinae		Lieinix	nemesis		Costa Rica	MGCL	LEP28910	BN002595	PRJNA714105	SAMN18587342	6.2	323	125672	NCBI:txid320282		This study	Genomic
I	Nymphalidae	Limenitidinae	Limenitidini	Limenitis	arthemis		USA: VT, Windsor, Bridgewater	MCZ	RE-11-L015		PRJNA714105	SAMN18674005		338	140613	NCBI:txid124411		This study	Genomic
I	Nymphalidae	Limenitidinae	Limenitidini	Limenitis	cottini		China: Yunnan, Weixi	CCNY	EB-16-D001	BN003303	PRJNA714105	SAMN18673545	50.4	378	152073	NCBI:txid1526552		This study	Genomic
I	Nymphalidae	Limenitidinae	Limenitidini	Limenitis	populi	jezoensis	Japan: Nagano, Okushiromata-bunki, Kamikochi, Azumi-mura	UMUT	MY-2016-067	BN001875	PRJNA714105	SAMN18587876	18	213	87025	NCBI:txid227535		This study	Genomic
I	Nymphalidae	Limenitidinae	Limenitidini	Limenitis	sulpitia		China: Yunnan, Donggan, Menglian	CCNY	EB-16-D014	BN003305	PRJNA714105	SAMN18673547	10.1	362	142583	NCBI:txid398432		This study	Genomic
I	Hesperiidae	Hesperiinae	Hesperiini	Lindra	brasus		Brazil: Paraná	AWC	436	BN000467	PRJNA714105	SAMN18673427	9.6	372	150902	NCBI:txid509529		This study	Genomic
I	Lycaenidae	Aphnaeinae		Lipaphnaeus	aderna		Zambia: North-Western, Mudwiji Plains	MCZ	AJG-07-E189	BN003890	PRJNA714105	SAMN18674076	71.8	370	149758	NCBI:txid1547984		This study	Genomic
I	Lycaenidae	Miletinae	Liphyrini	Liphyra	brassolis		Laos: Bokeo, Ban Keun	MCZ	RE-11-L049		PRJNA714105	SAMN18674006		363	148437	NCBI:txid124396		This study	Genomic
I	Lycaenidae	Poritiinae	Liptenini	Liptena	ferrymani		Cameroon: Adamawa, Meiganga	MCZ	ME-13-E169		PRJNA714105	SAMN18673962		362	145882			This study	Genomic
I	Lycaenidae	Poritiinae	Pentilini	Liptenara	batesi		Democratic Republic of Congo: North Kivu, Maliva Kivu	ABRI	KA-18-120-ABRI	BN006141	PRJNA714105	SAMN18673375	22.4	293	109071			This study	Genomic
I	Hesperiidae	Hesperiinae	Astictopterini	Lissia	luehderi		Kenya: Western, Kakamega-Lirhanda Hill Forest	MCZ	DJM-10-A288		PRJNA714105	SAMN18673898		374	151957			This study	Genomic
I	Riodinidae	Riodininae	Nymphidiini	Livendula	balista		Ecuador: Napo, Misahualli	MCZ	JH-03-R031	BN004109	PRJNA714105	SAMN18674131	41.4	358	145967	NCBI:txid1704421		This study	Genomic
I	Hesperiidae	Eudaminae	Eudamini	Lobocla	liliana		Thailand: Chiang Mai, Doi Pui	AWC	597	BN000468	PRJNA714105	SAMN18673459	6.3	372	150972	NCBI:txid509416		This study	Genomic
I	Hesperiidae	Eudaminae	Eudamini	Lobocla	nepos		Tibet: Chamdo Paksho	[Not specified]	SRR7174416		PRJNA464409	SAMN09208445		262	83335	NCBI:txid2201570	SRR7174416	Li et al. 2019, PNAS	Genomic
I	Hesperiidae	Eudaminae	Eudamini	Lobotractus	cyda		Mexico: Chiapas, 60 km SW Comitan, Las Delicias	[Not specified]	SRR7174418		PRJNA464409	SAMN09208447		152	39392	NCBI:txid2233751	SRR7174418	Li et al. 2019, PNAS	Genomic
I	Hesperiidae	Eudaminae	Eudamini	Lobotractus	valeriana		USA: AZ, Santa Cruz Co., Harshaw Creek Road	[Not specified]	SRR7174419		PRJNA464409	SAMN09208446		252	82807	NCBI:txid2233753	SRR7174419	Li et al. 2019, PNAS	Genomic
I	Lycaenidae	Miletinae	Miletini	Logania	malayica		Malaysia: Borneo, Sabah, Danum Valley	MCZ	RE-06-E018	BN003875	PRJNA714105	SAMN18674211	50	349	143738	NCBI:txid1113271		This study	Genomic
I	Nymphalidae	Satyrinae	Satyrini	Lohora	dinon		Indonesia: Sulawesi, South Sulawesi, Bantimurung	CCNY	DH-18-R123	BN005510	PRJNA714105	SAMN18673503	58	378	153672			This study	Genomic
I	Hesperiidae	Hesperiinae	Hesperiini	Lon	zabulon		USA: FL, Alachua Co.	MGCL	LEP44319	BN007139	PRJNA714105	SAMN18587728	26.4	373	151202	NCBI:txid691596		This study	Genomic
I	Nymphalidae	Satyrinae	Satyrini	Lopinga	dumetorum		China: Sichuan, Xinduchuao	CCNY	RI-18-W012	BN005993	PRJNA714105	SAMN18673644	83.4	378	155644			This study	Genomic
I	Papilionidae	Papilioninae	Troidini	Losaria	coon	doubledayi	Thailand: Phrae, Ban Salok, Wang Chin District	CCNY	YI-16-P041	BN006868	PRJNA714105	SAMN18673672	148	377	153255	NCBI:txid95586		This study	Genomic
I	Papilionidae	Papilioninae	Troidini	Losaria	neptunus	creber	Indonesia: Aceh, Simeulue, Simeulue Island	[Not specified]	SRR8954543		PRJNA533298	SAMN11490376		356	144744	NCBI:txid763936	SRR8954543	Allio et al. 2019 SSB	Genomic
I	Hesperiidae	Hesperiinae	Erionotini	Lotongus	calathus	calathus	Malaysia: Kedah, Langkawi, Kisap	UMUT	MY-2016-HES-4	BN000469	PRJNA714105	SAMN18587900	109	371	149744	NCBI:txid509418		This study	Genomic
I	Nymphalidae	Satyrinae	Satyrini	Loxerebia	saxicola	saxicola	China: Gansu, Tewo Town	CCNY	RI-18-W013	BN005994	PRJNA714105	SAMN18673645	73.2	378	153258	NCBI:txid669552		This study	Genomic
I	Lycaenidae	Theclinae	Loxurini	Loxura	atymnus		Thailand: Chiang Mai, Doi Inthanon National Park, Baan Mueng Ang School	MCZ	DL-01-N089		PRJNA714105	SAMN18673903		378	154528	NCBI:txid682770		This study	Genomic
I	Lycaenidae	Theclinae	Luciini	Lucia	limbaria		Australia: QLD, Greymere via Warwick, Upper Thane Creek	MCZ	RE-04-C045		PRJNA714105	SAMN18673988		364	147454	NCBI:txid191970		This study	Genomic
I	Hesperiidae	Hesperiinae	Hesperiini	Lucida	lucia		Ecuador: Pastaza	MGCL	LEP61341	BN003758	PRJNA714105	SAMN18587218	64	346	140927			This study	Genomic
I	Riodinidae	Riodininae	Symmachiini	Lucillella	camissa		Ecuador: Napo Tena	MGCL	LEP77854	BN006549	PRJNA714105	SAMN18587753	57.6	341	133050			This study	Genomic
I	Nymphalidae	Biblidinae	Epiphilini	Lucinia	cadma	sida	Cuba: Pinar del Rio, Soroe Orchid Clardena	MGCL	LEP75448	BN007077	PRJNA714105	SAMN18587739	35.4	215	75384	NCBI:txid681800		This study	Genomic
I	Papilionidae	Parnassiinae	Luehdorfiini	Luehdorfia	japonica		Japan: Kanazawa, Ishikawa	[Not specified]	SRR8954542		PRJNA533298	SAMN11490377		362	147395	NCBI:txid76208	SRR8954542	Allio et al. 2019 SSB	Genomic
I	Papilionidae	Parnassiinae	Luehdorfiini	Luehdorfia	puziloi		North Korea: South Hamgyong, Mount Ryongak	MGCL	LEP19576		PRJNA714105	SAMN18587657		367	145386	NCBI:txid76209		This study	Genomic
I	Lycaenidae	Polyommatinae	Polyommatini	Luthrodes	cleotas	arruana	Indonesia: Maluku, Aru	CCNY	HD-16-P242	BN004579	PRJNA714105	SAMN18673601	4.52	376	151829	NCBI:txid710139		This study	Genomic
I	Lycaenidae	Lycaeninae	Lycaenini	Lycaena	hippothoe		France: Pyrénées-Orientales, Prats-de-Mollo-la-Preste	MGCL	LEP22825		PRJNA714105	SAMN18587674		371	151666	NCBI:txid580924		This study	Genomic
I	Lycaenidae	Polyommatinae	Polyommatini	Lycaenopsis	haraldus		Malaysia: Borneo, Sarawak, Batany	MCZ	NP-95-Z264	BN003964	PRJNA714105	SAMN18674193	78.8	376	152584	NCBI:txid689522		This study	Genomic
I	Hesperiidae	Hesperiinae	Pericharini	Lycas	argentea		Brazil: Rio Grande do Sul, Santa Maria, CISM	CLDZ	LEP53057	BN000472	PRJNA714105	SAMN18587069	50.4	374	152181	NCBI:txid2049226		This study	Genomic
I	Hesperiidae	Hesperiinae	Pericharini	Lychnuchoides	ozias	ozias	Brazil: Rio Grande do Sul, Nova Palma	CLDZ	LEP53058	BN000473	PRJNA714105	SAMN18587070	41.2	367	150831	NCBI:txid2049228		This study	Genomic
I	Hesperiidae	Hesperiinae	Hesperiini	Lychnuchus	celsus		Brazil: Santa Catarina, Sao Bento do Sul	MGCL	LEP80334	BN007140	PRJNA714105	SAMN18587576	14.1	208	75953			This study	Genomic
I	Nymphalidae	Danainae	Danaini	Lycorea	halia		Costa Rica: ACG	UMD	06-SRNP-33009	BN005120	PRJNA714105	SAMN18587827	68.8	385	159175	NCBI:txid681801		This study	Genomic
I	Nymphalidae	Satyrinae	Satyrini	Lymanopoda	acraeida		Ecuador: Napo, Wildsumaco Biological Station	MGCL	LEP43263	BN001878	PRJNA714105	SAMN18587479	92	380	154566	NCBI:txid705257		This study	Genomic
O	Erebidae	Lymantriinae		Lymantria	dispar		[Not specified]	UTSW	GCA0041151051		PRJNA504524	SAMN10394683		363	149436	NCBI:txid151541	GCA_004115105.1	UT Southwestern Medical Center	Genomic
I	Riodinidae	Riodininae	Riodinini	Lyropteryx	apollonia		Peru: Junin, Peru, Satipo	MCZ	MFB-00-N060	BN004089	PRJNA714105	SAMN18674158	54	370	150211	NCBI:txid1704345		This study	Genomic
I	Lycaenidae	Polyommatinae	Polyommatini	Lysandra	coridon		Germany: Baden-Württemberg, Blumberg	MCZ	CB-11-L091	BN003919	PRJNA714105	SAMN18674084	75.8	373	151557	NCBI:txid268709		This study	Genomic
I	Riodinidae	Riodininae	Nymphidiini	Machaya	obstinata		Ecuador: Tong, Rio Topo	MGCL	LEP78383	BN006888	PRJNA714105	SAMN18587240	61	361	142531			This study	Genomic
I	Nymphalidae	Satyrinae	Satyrini	Macrocissia	iris		Ecuador: Orellana, Estación Científica Yasuní	MGCL	LEP16940		PRJNA714105	SAMN18587643		374	152457	NCBI:txid2291828		This study	Genomic
I	Hedylidae			Macrosoma	hedylaria		French Guyana: Parare, Nouragues Field Station	[Not specified]	SRR1695432		PRJNA267883	SAMN03247538		201	74211	NCBI:txid1572474	SRR1695432	Kawahara et al. 2019	Transcriptomic
I	Hedylidae			Macrosoma	hyacinthina		French Guyana: Nouragues, Parare	MGCL	LEP23887		PRJNA714105	SAMN18587687		374	151889			This study	Genomic
I	Hedylidae			Macrosoma	rubedinaria		French Guyana: Nouragues, Parare	MGCL	LEP20621		PRJNA714105	SAMN18587670		370	148153			This study	Genomic
I	Hedylidae			Macrosoma	satellitiata		Colombia: Valle, Anchicayá River	MGCL	LEP75651	BN007098	PRJNA714105	SAMN18587741	2.78	263	91156	NCBI:txid655044		This study	Genomic
I	Hedylidae			Macrosoma	tipulata		Costa Rica: ACG	MGCL	LEP49972	BN000071	PRJNA714105	SAMN18587055	13.7	363	143993	NCBI:txid470870		This study	Genomic
I	Lycaenidae	Theclinae	Eumaeini	Magnastigma	hirsuta		Brazil: Rio Grande do Sul, Morro Reuter, Fazenda Padre Eterno	MGCL	LEP79235	BN006978	PRJNA714105	SAMN18587767	6.5	344	135364	NCBI:txid1674418		This study	Genomic
I	Nymphalidae	Satyrinae	Satyrini	Magneuptychia	agnata		Ecuador: Esmeraldas, Finca Cypris	MGCL	LEP15103		PRJNA714105	SAMN18587634		369	150197	NCBI:txid1109072		This study	Genomic
I	Nymphalidae	Satyrinae	Satyrini	Magneuptychia	alcinoe		Ecuador: Napo, Wildsumaco Biological Station	MGCL	LEP30204	BN007137	PRJNA714105	SAMN18587704	52.4	375	152871	NCBI:txid270077		This study	Genomic
I	Nymphalidae	Satyrinae	Satyrini	Magneuptychia	analis		Ecuador: Zamora-Chinchipe	MGCL	LEP08964		PRJNA714105	SAMN18587624		370	150393	NCBI:txid2291824		This study	Genomic
I	Nymphalidae	Satyrinae	Satyrini	Magneuptychia	francisca		Ecuador: Zamora-Chinchipe, Guayguayme Alto	MGCL	LEP14779		PRJNA714105	SAMN18587630		376	151888	NCBI:txid2291825		This study	Genomic
I	Nymphalidae	Satyrinae	Satyrini	Magneuptychia	lea	philippa	Ecuador: Morona-Santiago, Isla de las Conchas	MGCL	LEP16939		PRJNA714105	SAMN18587642		372	150931	NCBI:txid2049132		This study	Genomic
I	Nymphalidae	Satyrinae	Satyrini	Magneuptychia	libye		Ecuador: Zamora-Chinchipe	MGCL	LEP14777		PRJNA714105	SAMN18587629		376	152593	NCBI:txid522314		This study	Genomic
I	Nymphalidae	Satyrinae	Satyrini	Magneuptychia	ocnus		Brazil: Amazonas, Leticia, UNAL	MGCL	MGCLLOAN017		PRJNA714105	SAMN18587585		371	151211	NCBI:txid2291830		This study	Genomic
I	Lycaenidae	Theclinae	Arhopalini	Mahathala	ameria	zistra	Vietnam: Hà Giang, Don Vanh	MCZ	RE-08-J091	BN003900	PRJNA714105	SAMN18674213	92.2	377	154188			This study	Genomic
I	Hesperiidae	Malazinae		Malaza	fastuosus		Madagascar: Sakaraha	MGCL	LEP79289	BN007105	PRJNA714105	SAMN18587769	23.6	119	38663	NCBI:txid2497113		This study	Genomic
I	Nymphalidae	Nymphalinae	Kallimini	Mallika	jacksoni		Uganda: Northern, Mt. Rom, Kitgum	ABRI	KA-18-207-ABRI	BN006190	PRJNA714105	SAMN18673362	12.4	385	158652	NCBI:txid311110		This study	Genomic
I	Nymphalidae	Satyrinae	Melanitini	Manataria	maculata		Costa Rica	MGCL	LEP28825	BN001891	PRJNA714105	SAMN18587331	25.2	377	154231	NCBI:txid513124		This study	Genomic
I	Nymphalidae	Satyrinae	Satyrini	Mandarinia	regalis	baronesa	Vietnam: Lâm Đồng, Da Ton, Bao Lam	CCNY	VD-16-P011	BN001892	PRJNA714105	SAMN18673657	58.6	265	105511			This study	Genomic
O	Sphingidae	Sphinginae		Manduca	sexta		[Not specified]	KSUC	GCA0002625851		PRJNA81037	SAMN00779869		308	127335	NCBI:txid171917	GCA_000262585.1	Human Genome Sequencing Center - BCM	Genomic
I	Lycaenidae	Theclinae	Iolaini	Maneca	bhotea		China: Yunnan, Yanshan, Kunming	SCAUB	BN024	BN006396	PRJNA714105	SAMN18587787	61.2	321	123696			This study	Genomic
I	Nymphalidae	Satyrinae	Satyrini	Manerebia	undulata		Ecuador: Pichincha, Bellavista Lodge, Ridge Road	MGCL	LEP0999		PRJNA714105	SAMN18673825		377	152898			This study	Genomic
I	Nymphalidae	Satyrinae	Satyrini	Maniola	jurtina		France: Pyrénées-Orientales, Prats-de-Mollo-la-Preste	MGCL	LEP22823		PRJNA714105	SAMN18587672		361	148246	NCBI:txid191418		This study	Genomic
I	Lycaenidae	Theclinae	Iolaini	Manto	hypoleuca	terana	Indonesia: Bangka-Belitung, Belitung	CCNY	HD-16-P243	BN004580	PRJNA714105	SAMN18673602	28.8	373	150115			This study	Genomic
I	Lycaenidae	Theclinae	Iolaini	Mantoides	gama	teunga	Indonesia: Bangka-Belitung, Belitung	CCNY	HD-16-P244	BN004581	PRJNA714105	SAMN18673603	24.8	367	147677			This study	Genomic
I	Lycaenidae	Theclinae	Eumaeini	Marachina	maraches		Ecuador	MCZ	BB-06-F183	BN004031	PRJNA714105	SAMN18315783	88	369	151509			This study	Genomic
I	Hesperiidae	Eudaminae	Oileidini	Marela	tamyris		Ecuador: Pastaza, 8 km S Shell	[Not specified]	SRR7174482		PRJNA464409	SAMN09208471		180	54109	NCBI:txid2201571	SRR7174482	Li et al. 2019, PNAS	Genomic
I	Hesperiidae	Eudaminae	Oileidini	Marela	tamyroides		Brazil: Rondonia, Rio Pardo, Cacaulândia	MGCL	LEP61340	BN003757	PRJNA714105	SAMN18587735	1.94	183	55612			This study	Genomic
I	Nymphalidae	Cyrestinae	Cyrestini	Marpesia	eleuchea		Dominican Republic: Hispaniola	MCZ	NP-03-R011	BN004342	PRJNA714105	SAMN18673970	9.7	361	143493	NCBI:txid470871		This study	Genomic
I	Hesperiidae	Hesperiinae	Erionotini	Matapa	aria		Malaysia: Kedah, Langkawi, Kisap	UMUT	MY-2016-HES-13	BN000474	PRJNA714105	SAMN18587890	96.2	370	150220	NCBI:txid1663121		This study	Genomic
I	Pieridae	Pierinae	Anthocharidini	Mathania	aureomaculata	aureomaculata	Ecuador: Zamora-Chinchipe, Quebrada Esmeralda	MGCL	LEP17622	BN002596	PRJNA714105	SAMN18587284	4.8	328	136422			This study	Genomic
I	Lycaenidae	Theclinae	Iolaini	Matsutaroa	iljai		Philippines: Negros, Mt. Camla	CCNY	PH-17-E006	BN004715	PRJNA714105	SAMN18673641	34.8	362	147294			This study	Genomic
I	Lycaenidae	Polyommatinae	Polyommatini	Maurus	vogelii	vogelii	Morocco: Col du Zad, South Timahdite, Moyen Atlas central	CSIC-UPF	16A327	BN005523	PRJNA714105	SAMN18673744	43	381	152361	NCBI:txid1219458		This study	Genomic
I	Nymphalidae	Danainae	Ithomiini	Mcclungia	cymo		Brazil: Rondonia, Fazenda Rancho Grande	MGCL	LEP79171	BN006964	PRJNA714105	SAMN18587269	17.5	361	141960	NCBI:txid344649		This study	Genomic
I	Papilionidae	Papilioninae	Papilionini	Meandrusa	lachinus		Vietnam: Lào Cai, Sa Pa	CCNY	VN-16-D029	BN006869	PRJNA714105	SAMN18673660	115	374	153692			This study	Genomic
I	Papilionidae	Papilioninae	Papilionini	Meandrusa	sciron	aribbas	China: Sichuan, Da Ba Mountain	[Not specified]	SRR8954541		PRJNA533298	SAMN11490378		341	142660	NCBI:txid763937	SRR8954541	Allio et al. 2019 SSB	Genomic
I	Nymphalidae	Danainae	Ithomiini	Mechanitis	lysimnia		Brazil: Rio Grande do Sul, Dom Pedro de Alcantara	CLDZ	LEP53239	BN001896	PRJNA714105	SAMN18587552	67	386	159508	NCBI:txid471059		This study	Genomic
I	Nymphalidae	Danainae	Ithomiini	Mechanitis	polymnia		Mexico: Veracruz, Las Tuxtlas Research Station	MGCL	LEP58921	BN005795	PRJNA714105	SAMN18587104	71.8	380	158149	NCBI:txid127245		This study	Genomic
I	Lycaenidae	Miletinae	Miletini	Megalopalpus	angulosus		Cameroon: Central, Ebogo	MCZ	RE-08-J092	BN003901	PRJNA714105	SAMN18674056	40	129	50463			This study	Genomic
I	Lycaenidae	Theclinae	Eumaeini	Megathecla	cupentus		Peru: San Martin, Tarapoto, site Tunel	MCZ	TQ-05-F858	BN003949	PRJNA714105	SAMN18315784	77.8	372	151489			This study	Genomic
I	Hesperiidae	Hesperiinae	Megathymini	Megathymus	streckeri	leussleri	USA: CO, Fremont Co., Canon City	MGCL	LEP26233	BN000477	PRJNA714105	SAMN18587290	27	317	124584	NCBI:txid509311		This study	Genomic
I	Hesperiidae	Hesperiinae	Megathymini	Megathymus	ursus		USA: TX, Pecos Co., Grass Mountains	[Not specified]	SRR7174358		PRJNA464409	SAMN07767772		380	156174	NCBI:txid1945770	SRR7174358	Li et al. 2019, PNAS	Genomic
I	Hesperiidae	Hesperiinae	Megathymini	Megathymus	yuccae		USA: FL, Alachua Co., Gainesville	[Not specified]	SRR1299752		PRJNA248471	SAMN02798714		337	134845	NCBI:txid40099	SRR1299752	Kawahara and Breinholt 2014	Transcriptomic
I	Nymphalidae	Satyrinae	Satyrini	Megeuptychia	antonoe		Ecuador: Esmeraldas, San Francisco Ridge	MGCL	KW14071801		PRJNA714105	SAMN18673822		373	149406	NCBI:txid270084		This study	Genomic
I	Lycaenidae	Polyommatinae	Polyommatini	Megisba	malaya		Thailand: Yala, Krachang Cave, Bannangsata	MCZ	DL-01-Q643	BN004006	PRJNA714105	SAMN18674098	49	378	153323	NCBI:txid1113450		This study	Genomic
I	Nymphalidae	Satyrinae	Satyrini	Megisto	cymela		USA: FL, Alachua Co., Gainesville	MGCL	LEP18562		PRJNA714105	SAMN18587645		376	152783	NCBI:txid127293		This study	Genomic
I	Nymphalidae	Satyrinae	Satyrini	Melampias	huebneri		South Africa: Cape Province	MGCL	LEP78411	BN006905	PRJNA714105	SAMN18587755	3.08	35	9244			This study	Genomic
I	Nymphalidae	Satyrinae	Satyrini	Melanargia	galathea		France: Pyrénées-Orientales, Prats-de-Mollo-la-Preste	MGCL	LEP22831		PRJNA714105	SAMN18587677		366	151916	NCBI:txid111923		This study	Genomic
I	Riodinidae	Riodininae	Riodinini	Melanis	pixe	pixe	Mexico: Veracruz, Las Tuxtlas Research Station	MGCL	LEP53824	BN005402	PRJNA714105	SAMN18587095	60	359	147617	NCBI:txid717333		This study	Genomic
I	Nymphalidae	Satyrinae	Melanitini	Melanitis	leda		Zambia: Northern, Mpika District, Mutinondo Wilderness	MCZ	ME-11-B073		PRJNA714105	SAMN18673945		349	145184	NCBI:txid127353		This study	Genomic
I	Nymphalidae	Satyrinae	Amathusiini	Melanocyma	faunula		Malaysia: Terrangganu, Lake Kenyir	CCNY	VN-16-D162	BN004137	PRJNA714105	SAMN18673708	45.2	372	151639	NCBI:txid1402360		This study	Genomic
I	Lycaenidae	Lycaeninae	Heliophorini	Melanolycaena	altimontana		Papua New Guinea: New Guinea, Simbu, Kegsugl	MCZ	MFB-99-T957	BN003415	PRJNA714105	SAMN18674176	14.1	379	154436			This study	Genomic
I	Pieridae	Pierinae	Pierini	Melete	leucanthe		Ecuador: Napo, Wildsumaco Biological Station	MGCL	LEP43228	BN002598	PRJNA714105	SAMN18587475	66	353	143992			This study	Genomic
I	Pieridae	Pierinae	Pierini	Melete	lycimnia	aelia	Ecuador: Pastaza, Palora	MGCL	LEP56917	BN002599	PRJNA714105	SAMN18587312	3.46	350	142952	NCBI:txid320204		This study	Genomic
I	Nymphalidae	Danainae	Ithomiini	Melinaea	menophilus		Ecuador: Napo, Wildsumaco Biological Station	MGCL	LEP42752	BN001904	PRJNA714105	SAMN18587464	60	311	128824	NCBI:txid304554		This study	Genomic
I	Nymphalidae	Nymphalinae	Melitaeini	Melitaea	cinxia		Finland: Laboratory colony	[Not specified]	GCA0007163851		PRJNA191594	SAMN01932438		356	149162	NCBI:txid76194	GCA_000716385.1	University of Helsinki	Genomic
I	Hesperiidae	Hesperiinae	Astictopterini	Melphina	melphis		Democratic Republic of Congo: Équateur, Ekombe, 73km from Mbandaka	ABRI	KA-18-077-ABRI	BN006098	PRJNA714105	SAMN18673344	14	369	147933			This study	Genomic
I	Hesperiidae	Hesperiinae	Astictopterini	Melphina	statira		Sierra Leone: Gola Forest N.	MGCL	LEP61212	BN003567	PRJNA714105	SAMN18587141	15	379	153707	NCBI:txid2025677		This study	Genomic
I	Hesperiidae	Hesperiinae	Astictopterini	Melphinyet	flavina		Uganda: Mpanga	SSC	BN-SZS-00496	BN000478	PRJNA714105	SAMN18587795	26	368	151364			This study	Genomic
I	Hesperiidae	Hesperiinae	Astictopterini	Melphinyet	tarace		Democratic Republic of Congo: Équateur, Ekombe, 73km from Mbandaka	ABRI	KA-18-082-ABRI	BN006099	PRJNA714105	SAMN18673367	36.4	362	146931			This study	Genomic
I	Nymphalidae	Charaxinae	Anaeini	Memphis	lineata		Ecuador: Pichincha, Goaltal	MGCL	LEP41809	BN001911	PRJNA714105	SAMN18587298	5.4	373	149411	NCBI:txid1337276		This study	Genomic
I	Nymphalidae	Charaxinae	Anaeini	Memphis	pithyusa		Mexico: Veracruz, Las Tuxtlas	MGCL	LEP48158	BN001915	PRJNA714105	SAMN18587305	8.72	373	149842	NCBI:txid722332		This study	Genomic
I	Riodinidae	Riodininae	Symmachiini	Mesene	croceella		Mexico: Veracruz, Cascada de Texolo	MGCL	LEP22842		PRJNA714105	SAMN18587683		315	129954	NCBI:txid2250001		This study	Genomic
I	Riodinidae	Riodininae	Symmachiini	Mesene	phareus	rubella	Panama: Panama, Barro Colorado Island	MCZ	PDV-94-A001	BN004075	PRJNA714105	SAMN18674196	66.6	363	148242	NCBI:txid929581		This study	Genomic
I	Hesperiidae	Trapezitinae		Mesodina	halyzia		Australia: NSW	AWC	115	BN000481	PRJNA714105	SAMN18673389	6.9	332	133304			This study	Genomic
I	Riodinidae	Riodininae	Eurybiini	Mesophthalma	idotea		Brazil: Rondonia, Cacaulândia	MCZ	JH-03-R015	BN004102	PRJNA714105	SAMN18674125	78.4	377	152641	NCBI:txid1704423		This study	Genomic
I	Riodinidae	Riodininae	Eurybiini	Mesosemia	grandis		Costa Rica: ACG	[Not specified]	SRR10158565		PRJNA549759	SAMN12776978		374	142329	NCBI:txid717296	SRR10158565	Zhang et al. 2019, ZooTaxa Riodinidae	Genomic
I	Riodinidae	Riodininae	Eurybiini	Mesosemia	nyctea		French Guyana: Cayenne, Roura, Amazone Nature Lodge	MGCL	LEP32044	BN007138	PRJNA714105	SAMN18587707	55.4	369	150461	NCBI:txid1704352		This study	Genomic
I	Riodinidae	Riodininae	Eurybiini	Mesosemia	philocles	jeziela	Colombia: Meta, Villavicencio	GNC	GD-18-R012	BN005883	PRJNA714105	SAMN18673805	33.7	334	130204			This study	Genomic
I	Riodinidae	Riodininae	Eurybiini	Mesosemia	steli		Ecuador: Orellana, Boca del Río Añangu	MGCL	LEP18850		PRJNA714105	SAMN18587648		321	124694			This study	Genomic
I	Nymphalidae	Biblidinae	Callicorini	Mesotaenia	vaninka		Ecuador: Napo, Wildsumaco Biological Station	MGCL	LEP43288	BN001919	PRJNA714105	SAMN18587482	60.4	188	80114	NCBI:txid1486066		This study	Genomic
I	Nymphalidae	Biblidinae	Biblidini	Mesoxantha	ethosea		Liberia: Nimba, East Nimba Nature Reserve, Radio Masts, Nimba Mountains	SSC	BN-SZS-346	BN003046	PRJNA714105	SAMN18587805	59.8	382	156397	NCBI:txid681803		This study	Genomic
I	Nymphalidae	Biblidinae	Biblidini	Mestra	dorcas		Mexico: Veracruz	MGCL	LEP58486	BN005412	PRJNA714105	SAMN18587099	55.4	378	156133	NCBI:txid127355		This study	Genomic
I	Riodinidae	Riodininae	Riodinini	Metacharis	umbrata		Costa Rica: Alajuela, ACG, Rincon Rainforest, Sendero Juntas	MCZ	04-SRNP-42356	BN004110	PRJNA714105	SAMN18674058	40.6	371	149731	NCBI:txid717298		This study	Genomic
I	Nymphalidae	Nymphalinae	Victorini	Metamorpha	elissa		Ecuador: Napo, Wildsumaco Biological Station	MGCL	LEP41509	BN001922	PRJNA714105	SAMN18587447	75	349	146074	NCBI:txid311121		This study	Genomic
I	Hesperiidae	Hesperiinae	Hesperiini	Methion	melas		El Salvador: HDA Monte Cristo Cerro Miramundo	MGCL	LEP61220	BN003575	PRJNA714105	SAMN18587144	41.4	322	123791			This study	Genomic
I	Hesperiidae	Hesperiinae	Hesperiini	Methionopsis	ina		Ecuador: Napo, Jatun Sacha Biological Station	MGCL	LEP43098	BN000482	PRJNA714105	SAMN18587469	46.6	371	152210	NCBI:txid705236		This study	Genomic
I	Nymphalidae	Danainae	Ithomiini	Methona	themisto		Brazil: Rio Grande do Sul, Paraíso do Sul	MGCL	AC-18-053	BN004747	PRJNA714105	SAMN18587034	45.8	365	148258	NCBI:txid344653		This study	Genomic
I	Riodinidae	Nemeobiinae	Euselasiini	Methone	cecilia		Brazil: Rondonia, Cacaulândia	MGCL	LEP77851	BN006546	PRJNA714105	SAMN18587751	100	277	101664	NCBI:txid1704425		This study	Genomic
I	Hesperiidae	Heteropterinae	Heteropterini	Metisella	metis		South Africa: Western Cape, Cape Town	AWC	631	BN000484	PRJNA714105	SAMN18673463	8.12	370	150083	NCBI:txid509424		This study	Genomic
I	Hesperiidae	Hesperiinae	Hesperiini	Metron	oropa		Brazil: São Paulo, Gaipara	CLDZ	LEP53145	BN002817	PRJNA714105	SAMN18587540	63.6	372	150700	NCBI:txid2049230		This study	Genomic
I	Hesperiidae	Hesperiinae	Ceratrichiini	Meza	meza		Ghana: Ashanti, Bobiri Forest	AWC	562	BN000486	PRJNA714105	SAMN18673456	11.7	374	151180	NCBI:txid509426		This study	Genomic
I	Lycaenidae	Theclinae	Eumaeini	Micandra	aegides		Papua New Guinea: New Guinea, Western Highlands	CJMC	CJM-05-I849	BN004044	PRJNA714105	SAMN18673716	73.8	365	150388			This study	Genomic
I	Lycaenidae	Theclinae	Eumaeini	Micandra	tongida		Mexico: Veracruz, Near Alhuaca	MGCL	LEP58819	BN006410	PRJNA714105	SAMN18587565	10.1	366	150228			This study	Genomic
I	Lycaenidae	Theclinae	Eumaeini	Michaelus	ira		Peru: Loreto, Road Iquitos-Nauta	MCZ	TQ-05-G874	BN003951	PRJNA714105	SAMN18315787	36.6	358	144958			This study	Genomic
I	Hesperiidae	Pyrrhopyginae	Pyrrhopygini	Microceris	adonis		Paraguay: Villarica	[Not specified]	SRR9330735		PRJNA532323	SAMN11893133		60	14510	NCBI:txid2586007	SRR9330735	Zhang et al. 2019, ProcB Skipper	Genomic
I	Hesperiidae	Pyrrhopyginae	Pyrrhopygini	Microceris	iphinous		Brazil: Rio de Janeiro, Casimiro de Abreu, Aldeia Velha	[Not specified]	SRR9330733		PRJNA532323	SAMN11893135		360	137121	NCBI:txid2586009	SRR9330733	Zhang et al. 2019, ProcB Skipper	Genomic
I	Hesperiidae	Pyrrhopyginae	Pyrrhopygini	Microceris	merops		Costa Rica: Alajuela, ACG, Sector Rincon Rain Forest, Rio Francia Arriba	[Not specified]	SRR9330698		PRJNA532323	SAMN11893129		374	150082	NCBI:txid2586012	SRR9330698	Zhang et al. 2019, ProcB Skipper	Genomic
I	Hesperiidae	Pyrrhopyginae	Pyrrhopygini	Microceris	miodesmiata		Costa Rica: Guanacaste, ACG, Sector Pitilla, Medrano	[Not specified]	SRR9330706		PRJNA532323	SAMN11893131		372	149660	NCBI:txid2586013	SRR9330706	Zhang et al. 2019, ProcB Skipper	Genomic
I	Hesperiidae	Pyrrhopyginae	Pyrrhopygini	Microceris	patrobas		Costa Rica: Guanacaste, ACG, Sector Pitilla, Medrano	[Not specified]	SRR9330707		PRJNA532323	SAMN11893130		360	142545	NCBI:txid2586014	SRR9330707	Zhang et al. 2019, ProcB Skipper	Genomic
I	Hesperiidae	Pyrrhopyginae	Pyrrhopygini	Microceris	scylla		Costa Rica: Guanacaste, ACG, Sector El Hacha, La Guitarra	[Not specified]	SRR9330731		PRJNA532323	SAMN11893137		377	155445	NCBI:txid2586016	SRR9330731	Zhang et al. 2019, ProcB Skipper	Genomic
I	Hesperiidae	Pyrrhopyginae	Pyrrhopygini	Microceris	theseus		Peru: Cuzco, Cosnipata Valley	[Not specified]	SRR9330389		PRJNA544364	SAMN11893874		370	142876	NCBI:txid2586017	SRR9330389	Zhang et al. 2019, ZooTaxa Skipper	Genomic
I	Hesperiidae	Pyrrhopyginae	Pyrrhopygini	Microceris	variicolor		Brazil: Mato Grosso	[Not specified]	SRR9330729		PRJNA532323	SAMN11893139		58	14585	NCBI:txid2586018	SRR9330729	Zhang et al. 2019, ProcB Skipper	Genomic
I	Hesperiidae	Pyrrhopyginae	Pyrrhopygini	Microceris	viriditas		Paraguay: Sapucay	[Not specified]	SRR9330728		PRJNA532323	SAMN11893138		108	26136	NCBI:txid2586019	SRR9330728	Zhang et al. 2019, ProcB Skipper	Genomic
I	Lycaenidae	Poritiinae	Liptenini	Micropentila	adelgitha		Cameroon: Central, Ebogo	MCZ	ME-13-E068	BN003920	PRJNA714105	SAMN18674149	54	344	139332			This study	Genomic
I	Lycaenidae	Poritiinae	Liptenini	Micropentila	mukanirwae		Cameroon: Southwest, Drink and Gari Camp, Mount Cameroon	ZFMK	BN-SZS-00306	BN001246	PRJNA714105	SAMN18673856	49.6	356	145629			This study	Genomic
I	Lycaenidae	Polyommatinae	Polyommatini	Micropsyche	ariana		Afghanistan: Bamyan	CCNY	RI-18-W078	BN005598	PRJNA714105	SAMN18673652	10.6	381	155205			This study	Genomic
I	Nymphalidae	Nymphalinae	Melitaeini	Microtia	elva		USA: AZ, Santa Cruz Co., Coronado National Forest, Sycamore Canyon	MGCL	LEP43802	BN001923	PRJNA714105	SAMN18587487	77.8	383	157933	NCBI:txid311123		This study	Genomic
I	Hesperiidae	Pyrginae	Carcharodini	Mictris	crispus	caerula	Ecuador: Napo	MGCL	LEP39475	BN000487	PRJNA714105	SAMN18587422	81.8	378	152137	NCBI:txid354970		This study	Genomic
I	Hesperiidae	Pyrginae	Achlyodini	Milanion	marciana		Costa Rica: Guanacaste, ACG	AWC	636	BN000489	PRJNA714105	SAMN18673466	11.1	376	152212	NCBI:txid354973		This study	Genomic
I	Lycaenidae	Miletinae	Miletini	Miletus	symethus	petronius	Singapore: Holland Wood	MCZ	DL-06-B058	BN003874	PRJNA714105	SAMN18674108	51.2	353	145073	NCBI:txid580359		This study	Genomic
I	Hesperiidae	Hesperiinae	Hesperiini	Miltomiges	cinnamomea		Brazil: Rio Grande do Sul, Nova Palma	CLDZ	LEP53059	BN000490	PRJNA714105	SAMN18587071	34.4	372	148674			This study	Genomic
I	Lycaenidae	Poritiinae	Liptenini	Mimacraea	darwinia		Liberia: Coldwater, East Nimba Nature Reserve	SSC	340/05.09.2016	BN001247	PRJNA714105	SAMN18587790	8.3	374	152453			This study	Genomic
I	Nymphalidae	Apaturinae		Mimathyma	chevana	leechi	China: Hubei, Jingmeng	CCNY	CN-17-Z044	BN004388	PRJNA714105	SAMN18673498	82	374	150025	NCBI:txid461134		This study	Genomic
I	Hesperiidae	Hesperiinae	Taractrocerini	Mimene	celia		Papua New Guinea: New Guinea, Madang, Wanang	IECA	PV-18-F112	BN005929	PRJNA714105	SAMN18673476	82.2	372	150229			This study	Genomic
I	Lycaenidae	Poritiinae	Liptenini	Mimeresia	libentina		Ghana: Western, Krokosua Hills	MCZ	TL-04-X082	BN004038	PRJNA714105	SAMN18674250	43.2	373	152090			This study	Genomic
I	Lycaenidae	Poritiinae	Liptenini	Mimeresia	moyambina		Liberia: East Nimba Nature Reserve, Radio Masts, Nimba Mountains	ZFMK	BN-SZS-00171	BN001249	PRJNA714105	SAMN18673842	20.6	371	150299			This study	Genomic
I	Hesperiidae	Pyrginae	Achlyodini	Mimia	chiapaensis		Ecuador: Pichincha, Maquipucuna, nr. Nanegalito	[Not specified]	SRR7174372		PRJNA464409	SAMN09208497		344	139237	NCBI:txid2234126	SRR7174372	Li et al. 2019, PNAS	Genomic
I	Hesperiidae	Pyrginae	Achlyodini	Mimia	phidyle		Panama: Colon, Pina	MGCL	LEP61291	BN003708	PRJNA714105	SAMN18587190	26	342	131668			This study	Genomic
I	Papilionidae	Papilioninae	Leptocircini	Mimoides	lysithous	rurik	Argentina: Missiones, Dos de Mayo	[Not specified]	SRR8954540		PRJNA533298	SAMN11490379		369	153546	NCBI:txid2049139	SRR8954540	Allio et al. 2019 SSB	Genomic
I	Papilionidae	Papilioninae	Leptocircini	Mimoides	xynias		Ecuador: Napo, Wildsumaco Biological Station	MGCL	LEP41119	BN002208	PRJNA714105	SAMN18587443	94	372	152039			This study	Genomic
I	Hesperiidae	Pyrrhopyginae	Pyrrhopygini	Mimoniades	fallax		Ecuador: Sucumbíos, Puerto El Carmen de Putamayo, Rio Cuyabeno	[Not specified]	SRR9330722		PRJNA532323	SAMN11893116		351	137157	NCBI:txid2585880	SRR9330722	Zhang et al. 2019, ProcB Skipper	Genomic
I	Hesperiidae	Pyrrhopyginae	Pyrrhopygini	Mimoniades	nurscia		Ecuador: Napo, Wildsumaco Biological Station	MGCL	LEP30435	BN000491	PRJNA714105	SAMN18587362	36.8	372	152292	NCBI:txid2585881		This study	Genomic
I	Hesperiidae	Pyrrhopyginae	Pyrrhopygini	Mimoniades	ocyalus		[Not specified]	EBC	EB-MGCL-HESP-0048	BN004797	PRJNA714105	SAMN18673797	44.8	374	153475	NCBI:txid2585884		This study	Genomic
I	Hesperiidae	Pyrrhopyginae	Pyrrhopygini	Mimoniades	versicolor		Peru: Cuzco, Cosnipata Valley, San Pedro Lodge	[Not specified]	SRR9330718		PRJNA532323	SAMN11893112		367	146818	NCBI:txid2585887	SRR9330718	Zhang et al. 2019, ProcB Skipper	Genomic
I	Lycaenidae	Theclinae	Eumaeini	Ministrymon	leda		USA: AZ, Santa Cruz Co., Coronado National Forest, Sycamore Canyon	MGCL	LEP43863	BN001250	PRJNA714105	SAMN18315791	25	380	153788	NCBI:txid2680713		This study	Genomic
I	Nymphalidae	Satyrinae	Satyrini	Minois	dryas		Japan: Shizuoka, Fujinomiya, Motosu, Osaka Trail	MGCL	LEP36774	BN001925	PRJNA714105	SAMN18587404	92.6	346	140887	NCBI:txid270472		This study	Genomic
I	Riodinidae	Riodininae	Nymphidiini	Minotauros	lampros		Ecuador: Napo, Rio Tiguino, Tiguino	MGCL	LEP78387	BN006883	PRJNA714105	SAMN18587244	44.4	360	138740			This study	Genomic
I	Nymphalidae	Danainae	Danaini	Miriamica	weiskei	weiskei	Indonesia: New Guinea, West Papua, Pass Valley Road, Abahema Village	CCNY	EI-16-D074	BN004502	PRJNA714105	SAMN18673555	6.14	307	128372			This study	Genomic
I	Hesperiidae	Hesperiinae	Hesperiini	Misius	misius		Peru: Loreto	MGCL	LEP33743	BN006532	PRJNA714105	SAMN18587713	2.46	317	119530			This study	Genomic
I	Lycaenidae	Theclinae	Eumaeini	Mithras	colombiensis		Peru: Loreto, Road Iquitos-Nauta	MCZ	TQ-05-F328	BN003943	PRJNA714105	SAMN18315793	72	358	148261			This study	Genomic
I	Hesperiidae	Hesperiinae	Hesperiini	Mnaseas	bicolor		Brazil: Rondonia, Cacaulândia	MGCL	LEP61256	BN003673	PRJNA714105	SAMN18587170	5.22	188	65035			This study	Genomic
I	Hesperiidae	Hesperiinae	Hesperiini	Mnasicles	geta		Mexico: Veracruz, Las Tuxtlas Research Station	MGCL	LEP53840	BN005405	PRJNA714105	SAMN18587097	58	368	150735			This study	Genomic
I	Hesperiidae	Hesperiinae	Hesperiini	Mnasilus	allubita		French Guyana: Regina	MGCL	LEP61266	BN003683	PRJNA714105	SAMN18587177	28	366	148243	NCBI:txid509428		This study	Genomic
I	Hesperiidae	Hesperiinae	Hesperiini	Mnasinous	patage		El Salvador: Cerro Verde	MGCL	LEP61225	BN003580	PRJNA714105	SAMN18587147	67.2	341	135547			This study	Genomic
I	Hesperiidae	Hesperiinae	Hesperiini	Mnasitheus	chrysophrys		Ecuador: Napo, Wildsumaco Biological Station	MGCL	LEP30438	BN005821	PRJNA714105	SAMN18587363	96.8	141	53092			This study	Genomic
I	Hesperiidae	Hesperiinae	Hesperiini	Mnestheus	ittona		Ecuador: Tungurahua, Machas	MGCL	LEP61206	BN003561	PRJNA714105	SAMN18587136	21.4	366	150739	NCBI:txid1921492		This study	Genomic
I	Nymphalidae	Limenitidinae	Limenitidini	Moduza	procris	florensis	Indonesia: East Nusa Tenggara, Flores, Sikka, Larantuka	CCNY	DL-13-F123	BN003334	PRJNA714105	SAMN18673516	81.4	384	156092	NCBI:txid412139		This study	Genomic
I	Hesperiidae	Hesperiinae	Hesperiini	Moeris	striga	striga	Brazil: Rio Grande do Sul, Pinhal Grande	CLDZ	LEP53060	BN000493	PRJNA714105	SAMN18587072	71.4	364	146239			This study	Genomic
I	Hesperiidae	Hesperiinae	Hesperiini	Moeros	moeros		Brazil: Fazendo Rancho Grande, Rondonia	MGCL	LEP61245	BN003662	PRJNA714105	SAMN18587162	10.2	350	140920			This study	Genomic
I	Hesperiidae	Hesperiinae	Hesperiini	Molla	molla		Brazil: São Paulo, Sa-de Bocaina	MGCL	LEP79971	BN007116	PRJNA714105	SAMN18587570	6.1	67	21544			This study	Genomic
I	Hesperiidae	Hesperiinae	Hesperiini	Molo	mango		Costa Rica: Alajuela, ACG, Sector Rincon Rain Forest, Estacion Caribe	[Not specified]	SRR7174583		PRJNA464409	SAMN09208598		383	153945	NCBI:txid354982	SRR7174583	Li et al. 2019, PNAS	Genomic
I	Hesperiidae	Hesperiinae	Hesperiini	Monca	branca		Brazil: Rio Grande do Sul, Pinhal Grande	CLDZ	LEP53061	BN000494	PRJNA714105	SAMN18587073	49.8	369	148387			This study	Genomic
I	Riodinidae	Riodininae	Riodinini	Monethe	albertus		Peru: Huanuco, Tingo Maria	MCZ	MFB-00-N196	BN004093	PRJNA714105	SAMN18674162	59	365	148314	NCBI:txid1704355		This study	Genomic
I	Nymphalidae	Satyrinae	Satyrini	Moneuptychia	soter		Brazil: São Paulo, Cerrado da Graúna	MGCL	MGCLLOAN148		PRJNA714105	SAMN18587591		377	152693	NCBI:txid742083		This study	Genomic
I	Lycaenidae	Polyommatinae	Lycaenesthini	Monile	gemmifera		Zambia: Fiwale Hill, Ndola Disctict	ZFMK	BN-SZS-00318	BN001251	PRJNA714105	SAMN18673860	7.36	219	86602			This study	Genomic
I	Lycaenidae	Polyommatinae	Polyommatini	Monodontides	argioloides		Papua New Guinea: New Guinea, Morobe, Sandy Creek, Wau	MCZ	MFB-99-T925	BN003979	PRJNA714105	SAMN18674174	44.2	372	150782			This study	Genomic
I	Hesperiidae	Hesperiinae	Astictopterini	Monza	punctata		Zambia: North-Western	CSIC-UPF	Rvcoll11K864	BN000497	PRJNA714105	SAMN18673774	80.2	375	152768			This study	Genomic
I	Hesperiidae	Tagiadinae	Tagiadini	Mooreana	princeps		Philippines: Mindanao, North Cotabato, Kidapawan City, Brgy Ilomavis, Mt. Apo	CCNY	DL-12-E165	BN000498	PRJNA714105	SAMN18673692	21.2	376	152575			This study	Genomic
I	Hesperiidae	Hesperiinae	Astictopterini	Mopala	orma		Ghana: Ashanti, Bobiri Forest	MGCL	LEP61211	BN003566	PRJNA714105	SAMN18587140	16.3	379	153891	NCBI:txid2025681		This study	Genomic
I	Nymphalidae	Satyrinae	Morphini	Morpho	helenor		[Purchased from butterfly breeder]: Origin unknown, FLMNH Butterfly Rainforest	MGCL	RF140025		PRJNA714105	SAMN18587618		374	153042	NCBI:txid64456		This study	Genomic
I	Nymphalidae	Satyrinae	Amathusiini	Morphopsis	albertisi	albertisi	Indonesia: New Guinea, Papua, Timika	CCNY	HD-16-P246	BN001935	PRJNA714105	SAMN18673604	58.2	148	57849			This study	Genomic
I	Nymphalidae	Satyrinae	Amathusiini	Morphopsis	biakensis		Papua New Guinea: New Guinea, West Sepik, Lumi District, Torricelli Mountains	CJMC	CJM-15-2436		PRJNA714105	SAMN18673733		378	155530			This study	Genomic
I	Hesperiidae	Pyrginae	Achlyodini	Morvina	fissimacula		Costa Rica: Guanacaste, ACG, Sector Del Oro, Monte Cristo	[Not specified]	SRR7174367		PRJNA464409	SAMN09208492		342	126810	NCBI:txid354984	SRR7174367	Li et al. 2019, PNAS	Genomic
I	Hesperiidae	Pyrginae	Achlyodini	Morvina	morvus	cyclopa	Brazil: Rondonia, Fazenda Rancho Grande	MGCL	LEP61296	BN003713	PRJNA714105	SAMN18587195	8.44	371	149248			This study	Genomic
I	Hesperiidae	Hesperiinae	Hesperiini	Morys	compta		Costa Rica: Guanacaste, ACG	AWC	206	BN000499	PRJNA714105	SAMN18673402	3.18	366	149718			This study	Genomic
I	Pieridae	Dismorphiinae		Moschoneura	pinthous	monica	Ecuador: Sucumbíos, Cuyabeno Lodge	MGCL	LEP55375	BN002600	PRJNA714105	SAMN18587309	2.32	327	134800	NCBI:txid320275		This study	Genomic
I	Lycaenidae	Theclinae	Arhopalini	Mota	massyla		Thailand: Lampang, Ban Pa Miang, Muaeg Pan District	CCNY	YI-16-P034	BN004873	PRJNA714105	SAMN18673671	46.2	368	151482			This study	Genomic
I	Hesperiidae	Trapezitinae		Motasingha	trimaculata		Australia: NSW, Clarence	AWC	312	BN000500	PRJNA714105	SAMN18673409	2.14	375	153202	NCBI:txid509435		This study	Genomic
I	Hesperiidae	Hesperiinae	Hesperiini	Mucia	zygia		Ecuador: Morona-Santiago, Macas	MGCL	LEP59341	BN003432	PRJNA714105	SAMN18587117	54	372	152152			This study	Genomic
I	Hesperiidae	Pyrginae	Carcharodini	Muschampia	lavatherae		Spain: Catalunya, Lleida	CSIC-UPF	RVcoll08R211	BN000218	PRJNA714105	SAMN18673764	69.4	373	151577	NCBI:txid876056		This study	Genomic
I	Nymphalidae	Satyrinae	Satyrini	Mycalesis	francisca	santana	Thailand: Chiang Mai, Doi Inthanon National Park, Wachirathan Waterfall	MCZ	DL-02-P763	BN004362	PRJNA714105	SAMN18673914	82.4	378	153317	NCBI:txid167187		This study	Genomic
I	Riodinidae	Riodininae	Nymphidiini	Mycastor	nealces		French Guyana: Parare, Nouragues Field Station	[Not specified]	SRR1695436		PRJNA267887	SAMN03247542		205	74443	NCBI:txid1572566	SRR1695436	Kawahara et al. 2019	Transcriptomic
I	Nymphalidae	Satyrinae	Satyrini	Mygona	irmina		Venezuela: Mérida, Sendero Humbolt, La Mucuy, Sierra Nevada Natural Park	MCZ	RV-06-A172	BN007063	PRJNA714105	SAMN18674029	20.7	380	153553	NCBI:txid669555		This study	Genomic
I	Hesperiidae	Pyrginae	Erynnini	Mylon	illineatus		Ecuador: Napo, Wildsumaco Biological Station	MGCL	LEP30312	BN000512	PRJNA714105	SAMN18587356	57.6	367	148453			This study	Genomic
I	Hesperiidae	Pyrginae	Erynnini	Mylon	lassia		Mexico: Veracruz, Zongolica	MGCL	LEP53780	BN006326	PRJNA714105	SAMN18587564	16.9	367	147382	NCBI:txid354987		This study	Genomic
I	Pieridae	Pierinae	Pierini	Mylothris	chloris		Liberia: East Nimba Nature Reserve, Radio Masts, Nimba Mountains	ZFMK	BN-SZS-00144	BN002601	PRJNA714105	SAMN18673836	21.6	333	136347			This study	Genomic
I	Lycaenidae	Theclinae	Amblypodiini	Myrina	silenus		Cameroon: Adamawa, Meiganga	MCZ	ME-13-E167	BN003922	PRJNA714105	SAMN18674152	68	354	146022			This study	Genomic
I	Hesperiidae	Pyrginae	Achlyodini	Myrinia	binoculus		Ecuador: Napo, Parque Nacional Yasuní	[Not specified]	SRR7174371		PRJNA464409	SAMN09208496		244	81702	NCBI:txid2234127	SRR7174371	Li et al. 2019, PNAS	Genomic
I	Hesperiidae	Pyrginae	Achlyodini	Myrinia	myris		Ecuador: Lumbaqui	MGCL	LEP79258	BN006968	PRJNA714105	SAMN18587768	87.8	351	137505			This study	Genomic
I	Nymphalidae	Biblidinae	Epicaliini	Myscelia	cyaniris	cyaniris	Costa Rica	MGCL	LEP28846	BN001951	PRJNA714105	SAMN18587336	70	383	156319	NCBI:txid127357		This study	Genomic
I	Nymphalidae	Biblidinae	Epicaliini	Myscelia	orsis		Brazil: Paraná, Rio Branco	CLDZ	LEP53121	BN005319	PRJNA714105	SAMN18587082	5.48	333	128657	NCBI:txid2049144		This study	Genomic
I	Hesperiidae	Pyrrhopyginae	Passovini	Myscelus	amystis		Costa Rica: Guanacaste, ACG, Sector Del Oro, Quebrada Suamposa	[Not specified]	SRR9330669		PRJNA532323	SAMN11893040		373	152918	NCBI:txid354992	SRR9330669	Zhang et al. 2019, ProcB Skipper	Genomic
I	Hesperiidae	Pyrrhopyginae	Passovini	Myscelus	epimachia		Peru: Madre de Dios, Atalaya	[Not specified]	SRR9330387		PRJNA544364	SAMN11893872		373	148105	NCBI:txid2585890	SRR9330387	Zhang et al. 2019, ZooTaxa Skipper	Genomic
I	Hesperiidae	Pyrrhopyginae	Passovini	Myscelus	nobilis		Brazil: Rondonia,	[Not specified]	SRR9330672		PRJNA532323	SAMN11893039		368	145514	NCBI:txid2585891	SRR9330672	Zhang et al. 2019, ProcB Skipper	Genomic
I	Hesperiidae	Pyrrhopyginae	Pyrrhopygini	Mysoria	ambigua		Costa Rica: Guanacaste, ACG, Sector Mundo Nuevo, Quebrada Tibio Perla	[Not specified]	SRR9330684		PRJNA532323	SAMN11893107		369	151905	NCBI:txid328873	SRR9330684	Zhang et al. 2019, ProcB Skipper	Genomic
I	Hesperiidae	Pyrrhopyginae	Pyrrhopygini	Mysoria	barcastus		Suriname: Commewijne, De Nieuwe Grond	[Not specified]	SRR9330687		PRJNA532323	SAMN11893108		369	151905	NCBI:txid2585893	SRR9330687	Zhang et al. 2019, ProcB Skipper	Genomic
I	Hesperiidae	Pyrrhopyginae	Pyrrhopygini	Mysoria	catomelaena		Brazil: Mato Grosso, Serra do Cipo	[Not specified]	SRR9330685		PRJNA532323	SAMN11893106		360	139338	NCBI:txid2585895	SRR9330685	Zhang et al. 2019, ProcB Skipper	Genomic
I	Hesperiidae	Pyrrhopyginae	Pyrrhopygini	Mysoria	cosinga		Peru: Cuzco, Paucartambo/Acianaco Rd., Quebrada, Chusa	[Not specified]	SRR7174435		PRJNA464409	SAMN09208485		359	146494	NCBI:txid2201573	SRR7174435	Li et al. 2019, PNAS	Genomic
I	Hesperiidae	Pyrrhopyginae	Pyrrhopygini	Mysoria	galgala		[Not specified]	MGCL	LEP61286	BN003703	PRJNA714105	SAMN18587186	5.1	308	114308	NCBI:txid2585896		This study	Genomic
I	Hesperiidae	Pyrrhopyginae	Pyrrhopygini	Mysoria	sejanus		Costa Rica: Guanacaste, ACG, Sector Pitilla, Sendero Mismo	[Not specified]	SRR9330682		PRJNA532323	SAMN11893105		368	150385	NCBI:txid2585897	SRR9330682	Zhang et al. 2019, ProcB Skipper	Genomic
I	Hesperiidae	Pyrrhopyginae	Pyrrhopygini	Mysoria	xanthippe		Brazil: Paraná	AWC	427	BN000734	PRJNA714105	SAMN18673424	18.2	370	150601	NCBI:txid2585899		This study	Genomic
I	Lycaenidae	Polyommatinae	Polyommatini	Nabokovia	faga		Chile: Arica and Parinacota, Socoroma	MCZ	MFB-00-N218	BN003842	PRJNA714105	SAMN18674163	45.4	382	154595	NCBI:txid689534		This study	Genomic
I	Lycaenidae	Polyommatinae	Polyommatini	Nacaduba	kurava		Australia: NSW, Brunswick Heads	MCZ	KD-93-C025	BN003931	PRJNA714105	SAMN18674135	68.2	246	100875	NCBI:txid1405164		This study	Genomic
I	Hesperiidae	Hesperiinae	Hesperiini	Naevolus	orius		Mexico: Queretaro, Cabanas Centro Tierra, Camino Al Camposanto, El Panteon	MGCL	LEP59020	BN003363	PRJNA714105	SAMN18587567	65.4	369	150724	NCBI:txid354998		This study	Genomic
I	Riodinidae	Riodininae	Riodinini	Nahida	coenoides		Ecuador: Zamora-Chinchipe	MGCL	LEP77841	BN006536	PRJNA714105	SAMN18587744	72.6	195	71745			This study	Genomic
I	Riodinidae	Riodininae	Eurybiini	Napaea	eucharila		Costa Rica: ACG	UMD	06-SRNP-43843	BN005723	PRJNA714105	SAMN18587830	59.6	369	150887	NCBI:txid717392		This study	Genomic
I	Nymphalidae	Nymphalinae	Victorini	Napeocles	jucunda		Peru: Junin, Satipo	CCNY	BB-19-E005	BN006875	PRJNA714105	SAMN18673487	119	341	137029	NCBI:txid311125		This study	Genomic
I	Nymphalidae	Danainae	Ithomiini	Napeogenes	rhezia		Brazil: Rondonia, Caculandia	MGCL	LEP79170	BN007162	PRJNA714105	SAMN18587268	10.9	88	29958	NCBI:txid635050		This study	Genomic
I	Hesperiidae	Eudaminae	Eudamini	Narcosius	colossus		Costa Rica: Guanacaste	AWC	528	BN000516	PRJNA714105	SAMN18673451	8.88	371	151729	NCBI:txid355000		This study	Genomic
I	Hesperiidae	Eudaminae	Eudamini	Narcosius	parisi		Mexico: Veracruz, El Bastonal, Mpio. Catemaco	[Not specified]	SRR7174546		PRJNA464409	SAMN09208434		352	144392	NCBI:txid355001	SRR7174546	Li et al. 2019, PNAS	Genomic
I	Nymphalidae	Satyrinae	Brassolini	Narope	sp.		Brazil: Santa Catarina, Praia da Solidão	CLDZ	LEP53252	BN001952	PRJNA714105	SAMN18587555	23	325	130045	NCBI:txid366113		This study	Genomic
I	Nymphalidae	Satyrinae	Brassolini	Narope	sutor		Brazil: Rondonia, Jaru	MGCL	LEP78425	BN006916	PRJNA714105	SAMN18587254	5.86	237	79120			This study	Genomic
I	Hesperiidae	Eudaminae	Phocidini	Nascus	phocus		Costa Rica: Guanacaste, ACG, Sector Mundo Nuevo, Punta Plancha	[Not specified]	SRR7174459		PRJNA464409	SAMN09208374		90	21289	NCBI:txid1674424	SRR7174459	Li et al. 2019, PNAS	Genomic
I	Hesperiidae	Hesperiinae	Hesperiini	Nastra	julia		Mexico: Michoacán, UNAM-Moralia	MGCL	LEP47548	BN000517	PRJNA714105	SAMN18587505	18.9	376	153147	NCBI:txid2201577		This study	Genomic
I	Pieridae	Coliadinae		Nathalis	iole		USA: AZ, Cochise Co., Barfoot Park	MGCL	LEP29970	BN002605	PRJNA714105	SAMN18587348	8.54	299	115659	NCBI:txid320260		This study	Genomic
I	Lycaenidae	Poritiinae	Epitolini	Neaveia	lamborni		Liberia: Nimba Mountains East Nimba Nature Reserve Radio Masts	SSC	176/20.07.2016	BN001253	PRJNA714105	SAMN18587789	12.3	361	145725			This study	Genomic
I	Riodinidae	Riodininae	Riodinini	Necyria	bellona	saundersii	Ecuador: Napo, Wildsumaco Biological Station	MGCL	LEP36822	BN002751	PRJNA714105	SAMN18587409	87.2	358	146363	NCBI:txid1704358		This study	Genomic
I	Nymphalidae	Satyrinae	Satyrini	Neita	neita		South Africa: Limpopo, Pietersburg	MGCL	LEP78413	BN006927	PRJNA714105	SAMN18587250	10.8	27	7987			This study	Genomic
I	Nymphalidae	Satyrinae	Satyrini	Nelia	nemyroides		Chile: Puerto Montt, near airport	CSIC-UPF	Rvcoll14D839	BN005541	PRJNA714105	SAMN18673755	86.4	366	150529	NCBI:txid270037		This study	Genomic
I	Lycaenidae	Theclinae	Iolaini	Neocheritra	amrita	amrita	Thailand: Surat Thani, Koh Phangan	CCNY	YI-16-P237	BN004881	PRJNA714105	SAMN18673676	44.2	369	152526	NCBI:txid682772		This study	Genomic
I	Nymphalidae	Satyrinae	Satyrini	Neocoenyra	duplex		Kenya: Rift Valley, Kajiado North, Oloorsirkon, Kitengela	MCZ	DJM-07-A103	BN004315	PRJNA714105	SAMN18673895	44	383	156640			This study	Genomic
I	Lycaenidae	Poritiinae	Epitolini	Neoepitola	barombiensis		Cameroon: Central, Mbalmayo	MCZ	SC-99-T555	BN003988	PRJNA714105	SAMN18674246	83.8	193	78741			This study	Genomic
I	Hesperiidae	Trapezitinae		Neohesperilla	croceus		Australia: NT, Berry Springs	MGCL	MFB-13-P049	BN000518	PRJNA714105	SAMN18587583	62.6	371	152020	NCBI:txid1375323		This study	Genomic
I	Hesperiidae	Trapezitinae		Neohesperilla	xanthomera		Australia: NSW	MCZ	RE-02-A025	BN000520	PRJNA714105	SAMN18673984	16.4	375	150752	NCBI:txid1375324		This study	Genomic
I	Lycaenidae	Polyommatinae	Polyommatini	Neolucia	agricola		Australia: QLD, Nathan	MCZ	KD-94-S033	BN003936	PRJNA714105	SAMN18674139	31.2	331	135261	NCBI:txid379825		This study	Genomic
I	Lycaenidae	Polyommatinae	Polyommatini	Neolysandra	diana		Armenia: Gegamsky Mountains, Gegadyr, Transcaucasus	MCZ	AD-00-P083	BN003989	PRJNA714105	SAMN18674063	51.4	375	152041	NCBI:txid282399		This study	Genomic
I	Nymphalidae	Satyrinae	Satyrini	Neomaenas	servilia		Chile	CCNY	HB-18-C034	BN005581	PRJNA714105	SAMN18673587	71.6	364	152003			This study	Genomic
I	Nymphalidae	Satyrinae	Satyrini	Neominois	ridingsii	stretchii	USA: CO, Grand Co., Parshall	MGCL	LEP26612	BN001953	PRJNA714105	SAMN18587292	12.4	374	155084	NCBI:txid366118		This study	Genomic
I	Lycaenidae	Theclinae	Loxurini	Neomyrina	nivea		Thailand: Ranong, Hot Springs	MCZ	DL-02-N831		PRJNA714105	SAMN18673909		375	154355	NCBI:txid682775		This study	Genomic
I	Nymphalidae	Satyrinae	Satyrini	Neonympha	areolatus		USA: FL, Osceola Co.	MGCL	LEP19590		PRJNA714105	SAMN18587668		373	151192	NCBI:txid270086		This study	Genomic
I	Nymphalidae	Satyrinae	Satyrini	Neonympha	helicta		USA: MI, Webster Co.	MGCL	LEP79158	BN007159	PRJNA714105	SAMN18587263	270	371	149237			This study	Genomic
I	Nymphalidae	Satyrinae	Satyrini	Neope	bhadra		Vietnam: Da Nang, Mount Ba Na	MGCL	LEP59803	BN003539	PRJNA714105	SAMN18587128	25.2	378	152387			This study	Genomic
I	Pieridae	Pierinae	Pierini	Neophasia	menapia		USA: CA, High Inner North Coast Range	MCZ	AMS-00-S307	BN003861	PRJNA714105	SAMN18674080	63.8	355	143814	NCBI:txid320215		This study	Genomic
I	Lycaenidae	Polyommatinae	Polyommatini	Neopithecops	zalmora	zalmora	Thailand: Phuket, Kata	MCZ	DL-02-Q780	BN004018	PRJNA714105	SAMN18674102	30	359	146189	NCBI:txid559150		This study	Genomic
I	Nymphalidae	Satyrinae	Zetherini	Neorina	crishna	crishna	Indonesia: Java, East Java, Mt. Argopuro	CCNY	HD-16-P255	BN001957	PRJNA714105	SAMN18673606	74.8	382	156555			This study	Genomic
I	Hesperiidae	Hesperiinae	Hesperiini	Neoxeniades	braesia		Ecuador: Napo, Jatun Sacha Biological Station	MGCL	LEP43169	BN000522	PRJNA714105	SAMN18587471	66.6	377	153701			This study	Genomic
I	Lycaenidae	Theclinae	Theclini	Neozephyrus	japonica		Japan: Wakayama, Wakayama-shi	UMUT	MS-2016-019	BN001256	PRJNA714105	SAMN18587864	53.6	377	154921	NCBI:txid228013		This study	Genomic
I	Lycaenidae	Theclinae	Theclini	Neozephyrus	orientalis		Japan: Kyoto, Sakyo-ku, Kyoto	UMUT	MS-2016-022	BN001024	PRJNA714105	SAMN18587865	69.6	344	142148	NCBI:txid302433		This study	Genomic
I	Pieridae	Pierinae	Nepheroniini	Nepheronia	pharis		Cameroon: East, Dimako	MCZ	ME-13-E188		PRJNA714105	SAMN18673964		349	138507			This study	Genomic
I	Nymphalidae	Biblidinae	Biblidini	Neptidopsis	ophione		Rwanda: Western, Rusizi District, Nyungwe National Park, Cyamudongo Forest	MGCL	LEP35082	BN001960	PRJNA714105	SAMN18587384	95.6	380	156493	NCBI:txid681805		This study	Genomic
I	Nymphalidae	Limenitidinae	Neptini	Neptis	sappho		Japan: Shizuoka, Fujinomiya, Mt. Fuji	MGCL	LEP25252		PRJNA714105	SAMN18587688		369	151190	NCBI:txid270468		This study	Genomic
I	Nymphalidae	Heliconiinae	Heliconiini	Neruda	aoede	bartietti	Peru: Loreto, Centro Fuerte	UMUT	LEP79684	BN007006	PRJNA714105	SAMN18587928	96.6	380	155247	NCBI:txid33457		This study	Genomic
I	Hesperiidae	Eudaminae	Oileidini	Nerula	fibrena		Venezuela: Amazonas, Cerro de la Neblina Basecamp	[Not specified]	SRR7174514		PRJNA464409	SAMN09208469		270	87278	NCBI:txid2201578	SRR7174514	Li et al. 2019, PNAS	Genomic
I	Lycaenidae	Theclinae	Eumaeini	Nesiostrymon	calchinia		Venezuela: Aragua, Henry Pittier National Park, El Portachuelo Pass	MCZ	RV-06-A400	BN003879	PRJNA714105	SAMN18315795	95.6	369	150785	NCBI:txid2049146		This study	Genomic
I	Nymphalidae	Satyrinae	Satyrini	Nesoxenica	leprea		Australia: TAS, Hartz Road	ANIC	MFB-18-B007	BN006468	PRJNA714105	SAMN18673472	41.8	373	152602	NCBI:txid366124		This study	Genomic
I	Nymphalidae	Biblidinae	Epicaliini	Nessaea	aglaura		[Purchased from butterfly breeder]: Origin unknown, FLMNH Butterfly Rainforest	MGCL	RF140011		PRJNA714105	SAMN18587614		376	154998	NCBI:txid722337		This study	Genomic
I	Hesperiidae	Tagiadinae	Tagiadini	Netrobalane	canopus		Mozambique: Sofala, Gorongosa National Park, Chitengo	MGCL	LEP48673	BN000524	PRJNA714105	SAMN18587520	11.5	373	150545	NCBI:txid2025683		This study	Genomic
I	Hesperiidae	Tagiadinae	Netrocorynini	Netrocoryne	repanda		Australia: NSW, Mt. Sugarloaf	AWC	99	BN000525	PRJNA714105	SAMN18673386	8.62	301	120250	NCBI:txid509437		This study	Genomic
I	Lycaenidae	Polyommatinae	Lycaenesthini	Neurellipes	lusones		Ghana: Eastern, Atewa, Kibi	MCZ	TL-96-W911	BN003966	PRJNA714105	SAMN18674251	36	368	150947			This study	Genomic
I	Nymphalidae	Limenitidinae	Limenitidini	Neurosigma	siva	siva	Vietnam: Lâm Đồng, Santa Maria	CCNY	VN-17-Q002	BN001970	PRJNA714105	SAMN18673666	83.6	379	155569			This study	Genomic
I	Nymphalidae	Satyrinae	Satyrini	Nhambikuara	mima		Brazil: Minas Gerais, Serra Grande, Ibateguara	MGCL	MGCLLOAN175		PRJNA714105	SAMN18587592		370	148975	NCBI:txid2250348		This study	Genomic
I	Nymphalidae	Biblidinae	Epiphilini	Nica	flavilla		Costa Rica: ACG	UMD	05-SRNP-06577	BN005050	PRJNA714105	SAMN18587811	32.2	373	154860	NCBI:txid224120		This study	Genomic
I	Hesperiidae	Eudaminae	Phocidini	Nicephellus	nicephorus		Costa Rica: Guanacaste, ACG, Sector Del Oro, Camino Mangos	[Not specified]	SRR7174378		PRJNA464409	SAMN09208380		327	129580	NCBI:txid1053887	SRR7174378	Li et al. 2019, PNAS	Genomic
I	Lycaenidae	Theclinae	Eumaeini	Nicolaea	cupa		Brazil: Rio Grande do Sul, Nova Palma	CLDZ	LEP53018	BN001265	PRJNA714105	SAMN18315797	5.98	331	128090			This study	Genomic
I	Hesperiidae	Hesperiinae	Hesperiini	Niconiades	incomptus		Costa Rica: Guanacaste, ACG, Sector El Hacha, Estacion Los Almendros	[Not specified]	SRR7174430		PRJNA464409	SAMN09208592		343	125203	NCBI:txid2201579	SRR7174430	Li et al. 2019, PNAS	Genomic
I	Hesperiidae	Hesperiinae	Hesperiini	Niconiades	xanthaphes		Costa Rica: Guanacaste, ACG	AWC	635	BN000526	PRJNA714105	SAMN18673465	5.86	370	151383	NCBI:txid355018		This study	Genomic
I	Nymphalidae	Satyrinae	Satyrini	Ninguta	schrenkii	schrenckii	Japan: Hokkaido, Near Utonai Lake, Tomakomai City	UMUT	MY-2016-094	BN001971	PRJNA714105	SAMN18587882	97.4	383	156365	NCBI:txid669556		This study	Genomic
I	Lycaenidae	Polyommatinae	Niphandini	Niphanda	fusca		South Korea: Seoul National Capital Area, Mount Sam-sung	MCZ	YJ-02-Q710		PRJNA714105	SAMN18674050		375	151293	NCBI:txid596704		This study	Genomic
I	Hesperiidae	Pyrginae	Carcharodini	Nisoniades	haywardi		Argentina: Córdoba, Dique Pichanas, Villa del Soto	CSIC-UPF	RVcoll16C333	BN007135	PRJNA714105	SAMN18673782	0.906	379	155013			This study	Genomic
I	Hesperiidae	Pyrginae	Carcharodini	Noctuana	haematospila		Peru: Cuzco, Cosnipata Road, Mirador	[Not specified]	SRR7174535		PRJNA464409	SAMN09208520		367	145904	NCBI:txid1908717	SRR7174535	Li et al. 2019, PNAS	Genomic
I	Hesperiidae	Pyrginae	Carcharodini	Noctuana	noctua		Ecuador: Zamora-Chinchipe, Bombuscara	MCZ	RV-04-I739	BN000528	PRJNA714105	SAMN18674226	69.6	382	155297			This study	Genomic
I	Hesperiidae	Hesperiinae	Astictopterini	Noctulana	noctula		Ghana: Central, Kibi, Atewa	ABRI	KA-18-089-ABRI	BN006101	PRJNA714105	SAMN18673369	97	356	138096			This study	Genomic
I	Nymphalidae	Satyrinae	Satyrini	Nosea	hainanensis	guangxiensis	China: Guangdong, Shaoguan, Nanling	CCNY	FH-17-T111	BN004528	PRJNA714105	SAMN18673571	79	371	152691			This study	Genomic
I	Hesperiidae	Pyrrhopyginae	Pyrrhopygini	Nosphistia	zonara		[Not specified]	EBC	EB-MGCL-HESP-0041	BN004790	PRJNA714105	SAMN18673796	54	369	149957	NCBI:txid2586022		This study	Genomic
I	Riodinidae	Riodininae	Riodinini	Notheme	erota		Mexico: Veracruz, Las Tuxtlas Research Station	MGCL	LEP58866	BN005794	PRJNA714105	SAMN18587103	53.6	361	147374	NCBI:txid2049149		This study	Genomic
I	Lycaenidae	Polyommatinae	Polyommatini	Nothodanis	schaeffera	baladensis	New Caledonia: South Province, Grande Terre, Noumea City	CCNY	ARF-17-N068	BN004371	PRJNA714105	SAMN18673482	52	375	152435			This study	Genomic
I	Hesperiidae	Hesperiinae	Erionotini	Notocrypta	curvifascia	corinda	Malaysia: Kedah, Langkawi, Kisap	UMUT	MY-2016-HES-36	BN000531	PRJNA714105	SAMN18587848	17.2	364	149770	NCBI:txid218742		This study	Genomic
I	Hesperiidae	Hesperiinae	Erionotini	Notocrypta	feisthamelii		Myanmar: Shan State, Kalaw Reservoir	[Not specified]	SRR7174518		PRJNA464409	SAMN09208575		316	110556	NCBI:txid2201580	SRR7174518	Li et al. 2019, PNAS	Genomic
I	Nymphalidae	Satyrinae	Satyrini	Nubila	gera		Brazil: Amazonas, Manacapuru	DZUP	BCDZWillmott242		PRJNA714105	SAMN18673787		376	152171	NCBI:txid2291826		This study	Genomic
I	Hesperiidae	Hesperiinae	Hesperiini	Nyctelius	nyctelius		Costa Rica: Guanacaste, ACG	AWC	160	BN000538	PRJNA714105	SAMN18673397	5.76	367	147773	NCBI:txid355023		This study	Genomic
I	Nymphalidae	Nymphalinae	Nymphalini	Nymphalis	antiopa		USA: CO, Teller Co., Cripple Creek, Shelf Rd.	MGCL	LEP36134	BN007173	PRJNA714105	SAMN18587715	15.7	386	159080	NCBI:txid171592		This study	Genomic
I	Nymphalidae	Nymphalinae	Nymphalini	Nymphalis	xanthomelas		Japan: Yamanashi, Motosu-Shisugen, Osaka Trail	MGCL	LEP25314		PRJNA714105	SAMN18587692		387	159574	NCBI:txid76219		This study	Genomic
I	Riodinidae	Riodininae	Nymphidiini	Nymphidium	caricae		Peru: Junin, Peru, Boca Satipo	MCZ	MFB-00-N072	BN004090	PRJNA714105	SAMN18674159	75.8	366	149073	NCBI:txid2250022		This study	Genomic
I	Riodinidae	Riodininae	Nymphidiini	Nymphidium	onaeum		Costa Rica: Cartago, Tausito, Jiminez	MCZ	RE-01-H196		PRJNA714105	SAMN18673982		346	138375	NCBI:txid717302		This study	Genomic
I	Hesperiidae	Hesperiinae	Hesperiini	Oarisma	garita		USA: CO, Grand Co., Hot Sulphur Springs	MGCL	LEP26624	BN000539	PRJNA714105	SAMN18587321	78.4	366	149749	NCBI:txid509439		This study	Genomic
I	Lycaenidae	Poritiinae	Liptenini	Obania	subvariegata		Democratic Republic of Congo: North Kivu, Mamove	ABRI	KA-18-126-ABRI	BN006145	PRJNA714105	SAMN18673352	9.36	262	93524			This study	Genomic
I	Lycaenidae	Polyommatinae	Polyommatini	Oboronia	punctatus		Kenya: Western, Kakamega-Lirhanda Hill Forest	MCZ	DJM-10-A296	BN007050	PRJNA714105	SAMN18673899	4.12	377	151155			This study	Genomic
I	Lycaenidae	Theclinae	Eumaeini	Ocaria	ocrisia		Ecuador: Napo, Wildsumaco Biological Station	MGCL	LEP30181	BN001275	PRJNA714105	SAMN18315800	40	368	151010	NCBI:txid709167		This study	Genomic
I	Hesperiidae	Pyrginae	Carcharodini	Ocella	monophthalma		Brazil: Rio de Janeiro, Petropolis Independencia	MGCL	LEP61295	BN003712	PRJNA714105	SAMN18587194	4.74	134	41565			This study	Genomic
I	Hesperiidae	Hesperiinae	Hesperiini	Ochlodes	sylvanoides	omnigena	USA: CO, Cascada de Texolo	MGCL	LEP26595	BN000543	PRJNA714105	SAMN18587291	5.1	375	153142	NCBI:txid328867		This study	Genomic
I	Hesperiidae	Hesperiinae	Taractrocerini	Ocybadistes	flavovittata		Australia: QLD, Wacol	MCZ	DL-02-Q800		PRJNA714105	SAMN18673916		366	149337	NCBI:txid441988		This study	Genomic
I	Hesperiidae	Hesperiinae	Taractrocerini	Ocybadistes	walkeri		Australia: NSW	AWC	127	BN000549	PRJNA714105	SAMN18673391	5.76	370	152106	NCBI:txid509441		This study	Genomic
I	Hesperiidae	Tagiadinae	Tagiadini	Odina	hieroglyphica		Malaysia: Cameron Highlands	MGCL	LEP48133	BN000550	PRJNA714105	SAMN18587513	15.3	364	146927			This study	Genomic
I	Hesperiidae	Tagiadinae	Tagiadini	Odontoptilum	angulata	angulatum	Thailand: Chiang Mai, Huai Bon, Mae On District	CCNY	YI-16-P100	BN000551	PRJNA714105	SAMN18673712	39.2	365	147583	NCBI:txid1908738		This study	Genomic
I	Hesperiidae	Eudaminae	Oileidini	Oechydrus	chersis	chersis	Brazil: Rio Grande do Sul, Rio Grande, Distrito Industrial	CLDZ	LEP53041	BN000554	PRJNA714105	SAMN18587067	41.2	374	149029	NCBI:txid2201581		This study	Genomic
I	Nymphalidae	Satyrinae	Satyrini	Oeneis	norna	altaica	Russia: Altai Republic, Altai Mts, Sailyugem	ZIN	A008	BN001992	PRJNA714105	SAMN18587942	72.6	378	155896	NCBI:txid227743		This study	Genomic
I	Lycaenidae	Theclinae	Eumaeini	Oenomaus	ambiguus		Peru: Loreto, Road Iquitos-Nauta	MCZ	TQ-05-F312	BN003938	PRJNA714105	SAMN18315802	70.6	338	136473	NCBI:txid1219847		This study	Genomic
I	Lycaenidae	Theclinae	Eumaeini	Oenomaus	ortygnus		Mexico: Quintana	CCNY	BM-18-L004	BN006224	PRJNA714105	SAMN18315803	57.4	365	149105	NCBI:txid1230416		This study	Genomic
I	Hesperiidae	Hesperiinae	Erionotini	Oerane	microthyrus		Philippines: Mindanao, North Cotabato, Mt. Apo	MGCL	LEP48128	BN000555	PRJNA714105	SAMN18587511	14.1	370	151362	NCBI:txid1113455		This study	Genomic
I	Lycaenidae	Theclinae	Ogyrini	Ogyris	amaryllis		Australia: QLD, Pinjarra Hills	MCZ	DL-02-A545		PRJNA714105	SAMN18673908		374	153733	NCBI:txid191984		This study	Genomic
I	Hesperiidae	Eudaminae	Oileidini	Oileides	vulpinus		Brazil: Espirito Santo, 25 km, N Linhares	[Not specified]	SRR7174529		PRJNA464409	SAMN09208466		98	23257	NCBI:txid2201585	SRR7174529	Li et al. 2019, PNAS	Genomic
I	Nymphalidae	Danainae	Ithomiini	Oleria	aquata		Brazil	CLDZ	LEP53103	BN002001	PRJNA714105	SAMN18587534	4.46	223	94088	NCBI:txid127249		This study	Genomic
I	Hesperiidae	Hesperiinae	Hesperiini	Oligoria	maculata		USA: FL, Marlon Co., Ocala National Forest, Hopkins Prairie	MGCL	LEP39927	BN000556	PRJNA714105	SAMN18587424	71.2	368	151162	NCBI:txid1921494		This study	Genomic
I	Lycaenidae	Theclinae	Eumaeini	Olynthus	essus		French Guyana: Cayenne, Roura, Amazone Nature Lodge	MGCL	LEP32031	BN001277	PRJNA714105	SAMN18315805	40.2	367	151264			This study	Genomic
I	Nymphalidae	Danainae	Ithomiini	Olyras	crathis		Ecuador: Esmeraldas, El Durango	UMUT	LEP79679	BN006994	PRJNA714105	SAMN18587926	0.184	305	118474	NCBI:txid1349915		This study	Genomic
I	Hesperiidae	Pyrginae	Pyrgini	Onenses	hyalophora		Mexico: Tamp, Gomez Faras	MGCL	LEP61309	BN003726	PRJNA714105	SAMN18587202	33.4	332	126724			This study	Genomic
I	Hesperiidae	Hesperiinae	Hesperiini	Onespa	gala		Mexico: Mich, Uruapan; Cerro de la Cruz	MGCL	LEP61226	BN003581	PRJNA714105	SAMN18587148	19.6	364	147114			This study	Genomic
I	Hesperiidae	Hesperiinae	Hesperiini	Onophas	columbaria		Brazil: Rondonia, Cacaulândia	MGCL	LEP61271	BN003688	PRJNA714105	SAMN18587180	57.4	372	149762			This study	Genomic
I	Hesperiidae	Hesperiinae	Aeromachini	Onryza	siamica		Thailand: Phrae, Phai Thon, Rong Kwang District	CCNY	YI-16-P017	BN000557	PRJNA714105	SAMN18673709	8.34	357	145357			This study	Genomic
I	Nymphalidae	Satyrinae	Brassolini	Opoptera	aorsa		Brazil: Paraná, Rio Branco	CLDZ	LEP53144	BN002002	PRJNA714105	SAMN18587539	81.8	380	154386	NCBI:txid1546303		This study	Genomic
I	Nymphalidae	Satyrinae	Brassolini	Opsiphanes	tamarindi		[Purchased from butterfly breeder]: Origin unknown, FLMNH Butterfly Rainforest	MGCL	LEP32869	BN002003	PRJNA714105	SAMN18587377	57.8	380	155706	NCBI:txid722343		This study	Genomic
I	Nymphalidae	Satyrinae	Satyrini	Optimandes	eugenia		Ecuador: Zamora-Chinchipe	MGCL	LEP09835		PRJNA714105	SAMN18587625		229	86832	NCBI:txid2578125		This study	Genomic
I	Lycaenidae	Polyommatinae	Polyommatini	Orachrysops	niobe		South Africa: Western Cape, Nature's Valley	MCZ	DAE-04-A116	BN004028	PRJNA714105	SAMN18674085	45.4	368	148398			This study	Genomic
I	Lycaenidae	Polyommatinae	Polyommatini	Oraidium	barberae		South Africa: Northern Cape, Studer’s Pass, Garies	MCZ	AH-99-U415	BN003855	PRJNA714105	SAMN18674073	15.6	374	152398	NCBI:txid689536		This study	Genomic
I	Hesperiidae	Trapezitinae		Oreisplanus	munionga		Australia: NSW	AWC	322	BN000558	PRJNA714105	SAMN18673410	9.88	372	152814	NCBI:txid1375611		This study	Genomic
I	Nymphalidae	Satyrinae	Satyrini	Oreixenica	lathoniella		Australia: ACT, Smokers Gap	ANIC	MFB-16-P107	BN006469	PRJNA714105	SAMN18673474	9.4	371	152296	NCBI:txid366126		This study	Genomic
I	Lycaenidae	Polyommatinae	Polyommatini	Oreolyce	vardhana	nepalica	Nepal: Panipakha	CCNY	DL-17-J073	BN004466	PRJNA714105	SAMN18673541	8	377	152954			This study	Genomic
I	Nymphalidae	Satyrinae	Satyrini	Oressinoma	typhla		Ecuador: Zamora-Chinchipe	MGCL	KW14061702		PRJNA714105	SAMN18673813		374	153271	NCBI:txid522315		This study	Genomic
I	Hesperiidae	Hesperiinae	Taractrocerini	Oriens	gola	pseudolus	Malaysia: Kedah, Langkawi, Kisap	UMUT	MY-2016-HES-42	BN000560	PRJNA714105	SAMN18587902	66	362	149567			This study	Genomic
I	Nymphalidae	Satyrinae	Satyrini	Orinoma	damaris		Vietnam: Hà Giang	MGCL	LEP59812	BN003548	PRJNA714105	SAMN18587130	31	372	150119			This study	Genomic
I	Lycaenidae	Poritiinae	Pentilini	Ornipholidotos	paradoxa		Uganda: Central, Mubende	SSC	BN-SZS-00512	BN001288	PRJNA714105	SAMN18587798	42	347	141566			This study	Genomic
I	Papilionidae	Papilioninae	Troidini	Ornithoptera	richmondia		Australia: QLD	[Not specified]	SRR8954528		PRJNA533298	SAMN11490381		312	121152	NCBI:txid2064775	SRR8954528	Allio et al. 2019 SSB	Genomic
I	Nymphalidae	Biblidinae	Callicorini	Orophila	diotima		Peru	CCNY	BM-18-L009	BN006228	PRJNA714105	SAMN18673489	58	363	147902	NCBI:txid1486079		This study	Genomic
I	Hesperiidae	Hesperiinae	Pericharini	Orphe	gerasa		Brazil: Rondonia, Cacaulândia	MGCL	LEP61248	BN003665	PRJNA714105	SAMN18587164	36	354	144663	NCBI:txid1825284		This study	Genomic
I	Hesperiidae	Hesperiinae	Pericharini	Orphe	vatinius		Colombia: Putumayo, Mocoa	[Not specified]	SRR7174360		PRJNA464409	SAMN09208605		72	18365	NCBI:txid1825285	SRR7174360	Li et al. 2019, PNAS	Genomic
I	Hesperiidae	Hesperiinae	Pericharini	Orses	cynisca		Costa Rica: Guanacaste	AWC	411	BN000561	PRJNA714105	SAMN18673421	13.4	372	152310	NCBI:txid509445		This study	Genomic
I	Nymphalidae	Satyrinae	Satyrini	Orsotriaena	medus		Thailand: Trang, Ampuh Sikao, Had Chow Mai National Park	MCZ	DL-01-P251		PRJNA714105	SAMN18673906		362	147189	NCBI:txid366129		This study	Genomic
I	Hesperiidae	Katreinae		Ortholexis	drucei		Cameroon: South, Dja River	ABRI	KA-18-085-ABRI	BN006103	PRJNA714105	SAMN18673368	61.2	269	94942			This study	Genomic
I	Lycaenidae	Polyommatinae	Polyommatini	Orthomiella	pontis	rovorea	Thailand: Chiang Mai, Doi Pha Hom Pok	MCZ	RE-08-J112	BN003904	PRJNA714105	SAMN18674216	27.6	265	111700	NCBI:txid1541742		This study	Genomic
I	Hesperiidae	Hesperiinae	Hesperiini	Orthos	trinka		Brazil: Rondonia, Fazenda Rancho Grande	MGCL	LEP61231	BN003586	PRJNA714105	SAMN18587152	39.4	114	35308			This study	Genomic
I	Nymphalidae	Nymphalinae	Melitaeini	Ortilia	liriope		Venezuela: Bolívar, El Playó	MCZ	RV-06-A039	BN004303	PRJNA714105	SAMN18674023	30	380	156078	NCBI:txid436431		This study	Genomic
I	Hesperiidae	Hesperiinae	Astictopterini	Osmodes	laronia		Cameroon: Panoramique	ZFMK	BN-SZS-00280	BN000565	PRJNA714105	SAMN18673852	23.21	279	120567			This study	Genomic
I	Hesperiidae	Hesperiinae	Astictopterini	Osmodes	thora		Cameroon: East, Dimako	MCZ	ME-13-E183		PRJNA714105	SAMN18673963		366	150166			This study	Genomic
I	Hesperiidae	Hesperiinae	Astictopterini	Osphantes	ogowena		Ghana: Konongo	MGCL	LEP61321	BN003738	PRJNA714105	SAMN18587211	5.56	204	70751	NCBI:txid2025685		This study	Genomic
I	Lycaenidae	Theclinae	Eumaeini	Ostrinotes	sophocles		Brazil: Rio Grande do Sul, Pinhal Grande	CLDZ	LEP53020	BN001289	PRJNA714105	SAMN18315810	76.4	350	134118			This study	Genomic
I	Hesperiidae	Pyrginae	Achlyodini	Ouleus	salvina		Ecuador: Pichincha, Goaltal	MGCL	LEP41808	BN000568	PRJNA714105	SAMN18587457	61.6	364	147689	NCBI:txid355032		This study	Genomic
I	Nymphalidae	Satyrinae	Satyrini	Oxeoschistus	pronax		Ecuador: Napo, Wildsumaco Biological Station	MGCL	LEP43192	BN002006	PRJNA714105	SAMN18587473	66.8	346	141976	NCBI:txid669558		This study	Genomic
I	Lycaenidae	Theclinae	Oxylidini	Oxylides	faunus		Cameroon: Central, Mont Kala	MCZ	CM-03-H582		PRJNA714105	SAMN18673891		368	148809			This study	Genomic
I	Hesperiidae	Pyrrhopyginae	Oxynetrini	Oxynetra	confusa		Peru: Tingo Maria	[Not specified]	SRR9330749		PRJNA532323	SAMN11893146		332	117058	NCBI:txid2585901	SRR9330749	Zhang et al. 2019, ProcB Skipper	Genomic
I	Hesperiidae	Pyrrhopyginae	Oxynetrini	Oxynetra	hopfferi		Panama: Chiriqui, Santa Clara, Finca Hartmann	[Not specified]	SRR9330750		PRJNA532323	SAMN11893143		358	141069	NCBI:txid355034	SRR9330750	Zhang et al. 2019, ProcB Skipper	Genomic
I	Hesperiidae	Pyrrhopyginae	Oxynetrini	Oxynetra	roscius		[Not specified]	EBC	EB-MGCL-HESP-0002	BN004751	PRJNA714105	SAMN18673791	13.4	352	143957	NCBI:txid2585902		This study	Genomic
I	Hesperiidae	Pyrrhopyginae	Oxynetrini	Oxynetra	semihyalina		[Not specified]	EBC	EB-MGCL-HESP-0001	BN004750	PRJNA714105	SAMN18673790	11.4	366	147879	NCBI:txid2585906		This study	Genomic
I	Hesperiidae	Pyrrhopyginae	Oxynetrini	Oxynetra	stangelandi		Costa Rica: Guanacaste, ACG, Sector Cacao, Sendero Derrumbe	[Not specified]	SRR9330753		PRJNA532323	SAMN11893144		375	145175	NCBI:txid2585907	SRR9330753	Zhang et al. 2019, ProcB Skipper	Genomic
I	Hesperiidae	Hesperiinae	Hesperiini	Oxynthes	corusca		Costa Rica: ACG	MGCL	LEP61233	BN003588	PRJNA714105	SAMN18587154	95.2	377	152417	NCBI:txid355036		This study	Genomic
I	Hesperiidae	Pyrginae	Pyrgini	Paches	loxus	zonula	Guatemala: Petén, Parque Nacional Tikal	MGCL	LEP61308	BN003725	PRJNA714105	SAMN18587201	95.4	379	152061	NCBI:txid355038		This study	Genomic
I	Papilionidae	Papilioninae	Troidini	Pachliopta	aristolochiae		Myanmar: Tanintharyi, Thephyu Village	MGCL	LEP31648		PRJNA714105	SAMN18587706		380	154380	NCBI:txid76257		This study	Genomic
I	Papilionidae	Papilioninae	Troidini	Pachliopta	kotzebuea		Philippines	[Not specified]	SRR8954525		PRJNA533298	SAMN11490382		383	157826	NCBI:txid2066002	SRR8954525	Allio et al. 2019 SSB	Genomic
I	Riodinidae	Riodininae	Nymphidiini	Pachythone	gigas		Costa Rica: ACG	[Not specified]	SRR10158575		PRJNA549759	SAMN12776969		316	116244	NCBI:txid1674529	SRR10158575	Zhang et al. 2019, ZooTaxa Riodinidae	Genomic
I	Riodinidae	Riodininae	Nymphidiini	Pachythone	xanthe		Colombia: Meta, Villavicencio	GNC	GD-18-R016	BN005885	PRJNA714105	SAMN18673806	41.6	328	128030			This study	Genomic
I	Nymphalidae	Danainae	Ithomiini	Pagyris	cymothoe		Venezuela: Aragua, Henry Pittier National Park, El Portachuelo Pass	MCZ	RV-06-A078	BN007062	PRJNA714105	SAMN18674024	10	376	154706	NCBI:txid304561		This study	Genomic
I	Lycaenidae	Theclinae	Eumaeini	Paiwarria	telemus		Peru: Loreto, Road Iquitos-Nauta	MCZ	TQ-05-F339	BN003946	PRJNA714105	SAMN18322244	63.4	259	101468			This study	Genomic
I	Nymphalidae	Satyrinae	Satyrini	Palaeonympha	opalina		Taiwan: Taoyuan County, Fuxing, Baleng	MGCL	LEP19586		PRJNA714105	SAMN18587664		373	152442	NCBI:txid366133		This study	Genomic
I	Nymphalidae	Charaxinae	Pallaini	Palla	ussheri		Cameroon: Central, Ebogo	MCZ	ME-13-E192		PRJNA714105	SAMN18673965		376	153082	NCBI:txid658852		This study	Genomic
I	Hesperiidae	Hesperiinae	Hesperiini	Pamba	boyaca		Ecuador: El Oro, Pinas	MGCL	LEP61264	BN003681	PRJNA714105	SAMN18587175	11.7	344	136339			This study	Genomic
I	Lycaenidae	Polyommatinae	Polyommatini	Pamiria	chrysopis		Tadjikistan: East Pamir, Sarykolski Range, Dunkeldyk Lake	MCZ	VL-05-Z998	BN003870	PRJNA714105	SAMN18674260	45.2	113	47906	NCBI:txid604085		This study	Genomic
I	Nymphalidae	Satyrinae	Satyrini	Pampasatyrus	gyrtone		Argentina: Córdoba, Camino a Copina	CSIC-UPF	RVcoll16C352	BN007136	PRJNA714105	SAMN18673783	1.09	374	154615	NCBI:txid366137		This study	Genomic
I	Nymphalidae	Biblidinae	Ageroniini	Panacea	procilla		[Purchased from butterfly breeder]: Origin unknown, FLMNH Butterfly Rainforest	MGCL	RF140013		PRJNA714105	SAMN18587615		380	156222			This study	Genomic
I	Riodinidae	Riodininae	Riodinini	Panara	jarbas		Suriname: Sipaliwini, Lely Mountains	MGCL	LEP77843	BN006538	PRJNA714105	SAMN18587745	100	352	139679			This study	Genomic
I	Riodinidae	Riodininae	Symmachiini	Panaropsis	elegans		Mexico: Chiapas, Ejido: Bocas de Chajul. Municipio de Ocosingo	MGCL	LEP77848	BN006543	PRJNA714105	SAMN18587748	60	226	78330			This study	Genomic
I	Hesperiidae	Hesperiinae	Hesperiini	Panca	subpunctuli		Brazil: Santa Catarina, Parque Nacional de São Joaquim	CLDZ	LEP53262	BN002819	PRJNA714105	SAMN18587556	56.6	360	149564			This study	Genomic
I	Riodinidae	Riodininae	Nymphidiini	Pandemos	pasiphae		Ecuador: Napo, Tena	MGCL	LEP78384	BN006887	PRJNA714105	SAMN18587241	21.4	190	65853	NCBI:txid2250077		This study	Genomic
I	Nymphalidae	Limenitidinae	Limenitidini	Pandita	sinope	sinope	Indonesia: Aceh, Banyak Islands	CCNY	HD-16-P257	BN003313	PRJNA714105	SAMN18673704	59.2	360	148248	NCBI:txid882614		This study	Genomic
I	Hesperiidae	Hesperiinae	Hesperiini	Panoquina	lucas		Venezuela: Aragua, Henry Pittier National Park, El Portachuelo Pass	MCZ	RV-06-A439	BN000893	PRJNA714105	SAMN18674234	72	366	149850	NCBI:txid355044		This study	Genomic
I	Hesperiidae	Hesperiinae	Hesperiini	Panoquina	ocola	ocola	USA: FL, Citrus Co., Inverness	MGCL	LEP26142	BN000572	PRJNA714105	SAMN18587285	6.1	372	152185	NCBI:txid509314		This study	Genomic
I	Hesperiidae	Hesperiinae	Hesperiini	Panoquina	panoquin		USA: FL, Dixie Co.	MGCL	LEP49542	BN002821	PRJNA714105	SAMN18587523	89	375	152515	NCBI:txid2680776		This study	Genomic
I	Lycaenidae	Theclinae	Eumaeini	Panthiades	aeolus		Ecuador: Morona-Santiago, 72 km Patuca-Santiago Road	MCZ	BB-02-Q800	BN004014	PRJNA714105	SAMN18315813	94.6	360	144862	NCBI:txid1914923		This study	Genomic
I	Lycaenidae	Theclinae	Eumaeini	Panthiades	hebraeus		Brazil: Rio Grande do Sul, Santa Maria, Campus UFSM	CLDZ	LEP53012	BN001291	PRJNA714105	SAMN18315816	23.4	365	143250	NCBI:txid1914925		This study	Genomic
I	Nymphalidae	Limenitidinae	Neptini	Pantoporia	hordonia	hordonia	Vietnam: Đồng Nai, Cát Tiên National Park Headquarters	CCNY	DL-16-V052	BN003337	PRJNA714105	SAMN18673523	46	371	151957	NCBI:txid412149		This study	Genomic
I	Nymphalidae	Satyrinae	Satyrini	Panyapedaliodes	drymaea		Ecuador: Azuay, Camino a La Laguna, Sevilla del Oro	MCZ	RV-04-D428	BN007059	PRJNA714105	SAMN18674010	4.94	378	154826	NCBI:txid366139		This study	Genomic
I	Hesperiidae	Hesperiinae	Hesperiini	Papias	subcostulata		Ecuador: Napo, Wildsumaco Biological Station	MGCL	LEP30356	BN005743	PRJNA714105	SAMN18587358	84	372	152126			This study	Genomic
I	Hesperiidae	Hesperiinae	Hesperiini	Papias	trimacula		Ecuador: Napo, Jatun Sacha Biological Station	MGCL	LEP43168	BN000576	PRJNA714105	SAMN18587470	20	377	152388			This study	Genomic
I	Papilionidae	Papilioninae	Papilionini	Papilio	alexanor	hazarajatica	Tajikistan: Ghissar	[Not specified]	SRR8954526		PRJNA533298	SAMN11490383		329	137732	NCBI:txid77249	SRR8954526	Allio et al. 2019 SSB	Genomic
I	Papilionidae	Papilioninae	Papilionini	Papilio	ambrax		Indonesia: New Guinea, Papua	[Not specified]	SRR5879306		PRJNA396246	SAMN07424886		381	156962	NCBI:txid1375868	SRR5879306	University of Chicago	Genomic
I	Papilionidae	Papilioninae	Papilionini	Papilio	antimachus		Central African Republic	[Not specified]	SRR8954523		PRJNA533298	SAMN11490384		276	109325	NCBI:txid2572211	SRR8954523	Allio et al. 2019 SSB	Genomic
I	Papilionidae	Papilioninae	Papilionini	Papilio	aristodemus		USA: FL	[Not specified]	SRR6727429		PRJNA434126	SAMN08536813		359	150728	NCBI:txid1527559	SRR6727429	Iridian Genomes	Genomic
I	Papilionidae	Papilioninae	Papilionini	Papilio	clytia		Thailand	[Not specified]	SRR8548584		PRJNA510396	SAMN10740657		355	146389	NCBI:txid110796	SRR8548584	VanKuren et al. 2019 MBE	Genomic
I	Papilionidae	Papilioninae	Papilionini	Papilio	cresphontes		USA	MGCL	LEP29057	BN007180	PRJNA714105	SAMN18587701	17.1	354	146966	NCBI:txid77256		This study	Genomic
I	Papilionidae	Papilioninae	Papilionini	Papilio	deiphobus		Philippines	MGCL	LEP28904		PRJNA714105	SAMN18587698		376	152529	NCBI:txid996772		This study	Genomic
I	Papilionidae	Papilioninae	Papilionini	Papilio	elwesi		[Not specified]	MGCL	CE1	BN002213	PRJNA714105	SAMN18673810	16.6	283	110687	NCBI:txid534389		This study	Genomic
I	Papilionidae	Papilioninae	Papilionini	Papilio	gigon		[Not specified]	[Not specified]	SRR4342886		PRJNA345355	SAMN05712469		372	151942	NCBI:txid996777	SRR4342886	Iridian Genomes	Genomic
I	Papilionidae	Papilioninae	Papilionini	Papilio	glaucus		USA: TX, Denton Co.k Lake Ray Roberts State Park	[Not specified]	GCA0009315451		PRJNA270125	SAMN03263079		341	141021	NCBI:txid691651	GCA_000931545.1	UT Southwestern Medical Center	Genomic
I	Papilionidae	Papilioninae	Papilionini	Papilio	joanae		USA: MS, Benton Co.	[Not specified]	SRR8954524		PRJNA533298	SAMN11490385		305	133673	NCBI:txid1505875	SRR8954524	Allio et al. 2019 SSB	Genomic
I	Papilionidae	Papilioninae	Papilionini	Papilio	machaon		[Not specified]	[Not specified]	GCA0012983551		PRJNA270386	SAMN03290678		360	149526	NCBI:txid33427	GCA_001298355.1	BGI	Genomic
I	Papilionidae	Papilioninae	Papilionini	Papilio	memnon		Taiwan: Hualien, Pomelo plantation	[Not specified]	GCA0031184152		PRJDB5519	SAMD00074266		367	151466	NCBI:txid13123	GCA_003118415.2	Zhang et al. 2019	Genomic
I	Papilionidae	Papilioninae	Papilionini	Papilio	phestus		Papua New Guinea: Bougainville, Buka	[Not specified]	SRR5879277		PRJNA396246	SAMN07424882		271	106915	NCBI:txid1968088	SRR5879277	University of Chicago	Genomic
I	Papilionidae	Papilioninae	Papilionini	Papilio	polytes		Japan	[Not specified]	GCA0008362151		PRJDB2954	SAMD00018697		354	141609	NCBI:txid45779	GCA_000836215.1	Tokyo Institute of Technology	Genomic
I	Papilionidae	Papilioninae	Papilionini	Papilio	polyxenes		USA: FL, Alachua Co., Prairie Creek Lodge	MGCL	LEP35691	BN007165	PRJNA714105	SAMN18587714	10	376	153798	NCBI:txid7146		This study	Genomic
I	Papilionidae	Papilioninae	Papilionini	Papilio	protenor		Japan: Honshu, Nilmi, Okayama	MGCL	LEP36465	BN007168	PRJNA714105	SAMN18587716	18.5	377	153458	NCBI:txid76196		This study	Genomic
I	Papilionidae	Papilioninae	Papilionini	Papilio	slateri		Malaysia	[Not specified]	SRR8954521		PRJNA533298	SAMN11490386		362	149863	NCBI:txid866285	SRR8954521	Allio et al. 2019 SSB	Genomic
I	Papilionidae	Papilioninae	Papilionini	Papilio	thoas		[Purchased from butterfly breeder]: Origin unknown, FLMNH Butterfly Rainforest	MGCL	LEP44160	BN005293	PRJNA714105	SAMN18587052	94	375	152164	NCBI:txid262664		This study	Genomic
I	Papilionidae	Papilioninae	Papilionini	Papilio	troilus		USA: FL, Highlands Co., Archbold Biological Station	MGCL	LEP49688	BN005335	PRJNA714105	SAMN18587054	66.2	375	152183	NCBI:txid50442		This study	Genomic
I	Papilionidae	Papilioninae	Papilionini	Papilio	xuthus		[Not specified]	MGCL	LEP40499	BN007167	PRJNA714105	SAMN18587726	11.9	380	154792	NCBI:txid66420		This study	Genomic
I	Papilionidae	Papilioninae	Papilionini	Papilio	zelicaon		Canada: Alberta, Whitney Creek	[Not specified]	SRR8954529		PRJNA533298	SAMN11490388		302	128457	NCBI:txid77252	SRR8954529	Allio et al. 2019 SSB	Genomic
I	Hesperiidae	Hesperiinae	Hesperiini	Paracarystus	hypargyra		Ecuador: Napo, Papallacta	MGCL	LEP39440	BN000577	PRJNA714105	SAMN18587421	100	370	151611	NCBI:txid2049151		This study	Genomic
I	Hesperiidae	Hesperiinae	Hesperiini	Parachoranthus	magdalia		Cuba: Granma, Victorino	MGCL	LEP61333	BN003750	PRJNA714105	SAMN18587214	29.6	371	150776			This study	Genomic
I	Hesperiidae	Hesperiinae	Astictopterini	Paracleros	biguttulus		Ghana: Ashanti, Bobiri Forest	AWC	553	BN000579	PRJNA714105	SAMN18673454	4.56	369	151617	NCBI:txid509449		This study	Genomic
I	Lycaenidae	Theclinae	Deudorigini	Paradeudorix	kafuensis		Zambia: Fiwale Hill, Ndola Disctict	ZFMK	BN-SZS-00340	BN001292	PRJNA714105	SAMN18673862	46	244	107557			This study	Genomic
I	Lycaenidae	Polyommatinae	Polyommatini	Paraduba	owgarra		Papua New Guinea: New Guinea, Morobe, Hidden Valley	CJMC	CJM-07-J023	BN003896	PRJNA714105	SAMN18673732	2.94	151	51649			This study	Genomic
I	Nymphalidae	Satyrinae	Satyrini	Paralasa	kalinda		India: Himachal Pradesh, Trilokinat Monastery	CCNY	RI-18-W016	BN005996	PRJNA714105	SAMN18673646	76	380	155814			This study	Genomic
I	Nymphalidae	Satyrinae	Satyrini	Paralasa	maracandica		Tajikistan: Peter I Mt. Range, Tajikabad, Ganishob Village	CCNY	RI-18-W082	BN005601	PRJNA714105	SAMN18673653	95.2	382	156797			This study	Genomic
I	Riodinidae	Nemeobiinae	Nemeobiini	Paralaxita	orphna		Malaysia: Negeri Sembilan, Pasoh Forest Reserve	MCZ	DL-08-T074	BN007052	PRJNA714105	SAMN18673924	12.1	356	143047			This study	Genomic
I	Nymphalidae	Satyrinae	Dirini	Paralethe	dendrophilus	albina	South Africa: Eastern Cape, Embotyi Forest	MCZ	RE-07-F054	BN006852	PRJNA714105	SAMN18673998	297	385	156990	NCBI:txid366143		This study	Genomic
I	Lycaenidae	Theclinae	Luciini	Paralucia	pyrodiscus		Australia: NSW, Mittagong, NSW	MCZ	RE-05-C036	BN004048	PRJNA714105	SAMN18674210	22.2	371	152722	NCBI:txid191976		This study	Genomic
I	Lycaenidae	Polyommatinae	Polyommatini	Paralycaeides	inconspicua		Peru: Junin, Tarma	MCZ	RV-04-I138	BN004037	PRJNA714105	SAMN18674224	44.8	374	151923	NCBI:txid689538		This study	Genomic
I	Nymphalidae	Satyrinae	Satyrini	Paramacera	xicaque		Mexico: Oaxaca, San Jose del Pacifico	MGCL	LEP19588		PRJNA714105	SAMN18587666		374	151862	NCBI:txid669561		This study	Genomic
I	Hesperiidae	Pyrginae	Achlyodini	Paramimus	scurra		Suriname: Unknown, Unknown	MGCL	LEP79291	BN007097	PRJNA714105	SAMN18587770	3.62	319	115579			This study	Genomic
I	Hesperiidae	Pyrginae	Achlyodini	Paramimus	stigma		Brazil: Rondonia, Cacaulândia	[Not specified]	SRR7174568		PRJNA464409	SAMN09208511		357	135271	NCBI:txid2201587	SRR7174568	Li et al. 2019, PNAS	Genomic
I	Nymphalidae	Danainae	Danaini	Parantica	aglea	melanoides	Vietnam: Đồng Nai, Cát Tiên National Park Headquarters	CCNY	DL-16-V039	BN004444	PRJNA714105	SAMN18673522	59.4	388	160337	NCBI:txid396710		This study	Genomic
I	Nymphalidae	Danainae	Danaini	Parantica	sita		Japan	MGCL	LEP26681	BN007177	PRJNA714105	SAMN18587693	8.96	388	159926	NCBI:txid929990		This study	Genomic
I	Nymphalidae	Satyrinae	Satyrini	Parapedaliodes	parepa		Ecuador: Loja, Parque de la Universidad, Loja	MCZ	RV-04-D303	BN004346	PRJNA714105	SAMN18674009	50.8	371	152026	NCBI:txid366145		This study	Genomic
I	Riodinidae	Riodininae	Riodinini	Paraphthonia	molione		Brazil: Rondonia, Fazenda Rancho Grande	MGCL	LEP77850	BN006545	PRJNA714105	SAMN18587750	6.32	57	18342			This study	Genomic
I	Nymphalidae	Satyrinae	Satyrini	Pararge	aegeria		[Not specified]	[Not specified]	SRR7637640		PRJNA484116	SAMN09760080		374	153549	NCBI:txid116150	SRR7637640	Stockholm University	Genomic
I	Nymphalidae	Limenitidinae	Limenitidini	Parasarpa	daraxa		Vietnam: Yên Bái, Mù Cang Chải District	CCNY	VN-16-D092	BN003317	PRJNA714105	SAMN18673663	5.12	368	150514	NCBI:txid882618		This study	Genomic
I	Nymphalidae	Limenitidinae	Limenitidini	Parasarpa	houlberti		Vietnam: Hà Giang, Quan Ba District	CCNY	VN-18-E014	BN006239	PRJNA714105	SAMN18673669	1.37	157	51278			This study	Genomic
I	Lycaenidae	Poritiinae	Liptenini	Parasiomera	paradoxa		Democratic Republic of Congo: North Kivu, Maliva Kivu	ABRI	KA-18-091-ABRI	BN006147	PRJNA714105	SAMN18673370	28.8	355	142276			This study	Genomic
I	Nymphalidae	Satyrinae	Satyrini	Parataygetis	albinotata		Ecuador: Zamora-Chinchipe, Chito, Tres Aguas	MGCL	LEP14787		PRJNA714105	SAMN18587631		374	151451	NCBI:txid366147		This study	Genomic
I	Nymphalidae	Satyrinae	Satyrini	Paratisiphone	lyrnessa		New Caledonia: South Province, Grande Terre, Mouirange	CCNY	ARF-17-N026	BN005980	PRJNA714105	SAMN18673481	92	366	149127	NCBI:txid669578		This study	Genomic
I	Hesperiidae	Hesperiinae	Hesperiini	Paratrytone	snowi		USA: CO, Teller Co., Cripple Creek, Shelf Rd.	MGCL	LEP36447	BN000580	PRJNA714105	SAMN18587401	94.2	373	153663			This study	Genomic
I	Riodinidae	Riodininae	Riodinini	Parcella	amarynthina		Ecuador: Zamora-Chinchipe, Quebrada	MCZ	JH-03-R010	BN004101	PRJNA714105	SAMN18674124	65.4	346	141556	NCBI:txid1704427		This study	Genomic
I	Hesperiidae	Hesperiinae	Ceratrichiini	Pardaleodes	edipus		Sierra Leone: Northern, Tonkolili District, Kegbema Forest, Farangbaya Forest Reserve	ABRI	KA-18-161-ABRI	BN006106	PRJNA714105	SAMN18673358	22.4	366	145457			This study	Genomic
I	Hesperiidae	Hesperiinae	Ceratrichiini	Pardaleodes	incerta		Zambia: North-Western	CSIC-UPF	Rvcoll11K865	BN000581	PRJNA714105	SAMN18673775	11.8	374	151580			This study	Genomic
I	Nymphalidae	Heliconiinae	Argynnini	Pardopsis	punctatissima		Kenya: Nyanza, Gembe Hills	MCZ	ME-12-C728	BN004325	PRJNA714105	SAMN18673953	19.9	362	149411	NCBI:txid502023		This study	Genomic
I	Hesperiidae	Pyrrhopyginae	Pyrrhopygini	Parelbella	ahira		Ecuador: Sucumbíos, Cerro Lumbaquí Norte	[Not specified]	SRR9330700		PRJNA532323	SAMN11893127		374	152332	NCBI:txid2585908	SRR9330700	Zhang et al. 2019, ProcB Skipper	Genomic
I	Hesperiidae	Pyrrhopyginae	Pyrrhopygini	Parelbella	machaon		[Not specified]	EBC	EB-MGCL-HESP-0052	BN004801	PRJNA714105	SAMN18673798	82.4	376	152808	NCBI:txid2585910		This study	Genomic
I	Hesperiidae	Pyrrhopyginae	Pyrrhopygini	Parelbella	macleannani		Costa Rica: Alajuela, ACG, Sector San Cristobal, Finca San Gabriel	[Not specified]	SRR9330701		PRJNA532323	SAMN11893126		370	151302	NCBI:txid355046	SRR9330701	Zhang et al. 2019, ProcB Skipper	Genomic
I	Hesperiidae	Pyrrhopyginae	Pyrrhopygini	Parelbella	polyzona		Brazil: Santa Catarina, Joinville	[Not specified]	SRR9330699		PRJNA532323	SAMN11893128		366	141606	NCBI:txid2585912	SRR9330699	Zhang et al. 2019, ProcB Skipper	Genomic
I	Lycaenidae	Polyommatinae	Polyommatini	Parelodina	aroa		Papua New Guinea: New Guinea, Morobe, Finisterre Mountains	CCNY	EB-19-X033	BN007039	PRJNA714105	SAMN18673549	29	373	150692			This study	Genomic
I	Pieridae	Pierinae	Nepheroniini	Pareronia	iobaea	jobaea	Indonesia: New Guinea, West Papua, Arfak	CCNY	HD-16-P265	BN002614	PRJNA714105	SAMN18673607	9.86	359	144212			This study	Genomic
I	Pieridae	Pierinae	Nepheroniini	Pareronia	valeria	valeria	Indonesia: Java, East Java, Paitou	CCNY	HD-16-P267	BN002618	PRJNA714105	SAMN18673608	5.38	365	148294	NCBI:txid320184		This study	Genomic
I	Nymphalidae	Satyrinae	Satyrini	Pareuptychia	hesionides		French Guyana: Cayenne, Roura, Amazone Nature Lodge	MGCL	LEP32057	BN002990	PRJNA714105	SAMN18587374	87.4	368	148619	NCBI:txid270046		This study	Genomic
I	Nymphalidae	Satyrinae	Satyrini	Pareuptychia	lydia		Brazil: Pará, Rio Tapajos	MGCL	MGCLLOAN335		PRJNA714105	SAMN18587598		375	150650	NCBI:txid2291831		This study	Genomic
I	Nymphalidae	Satyrinae	Satyrini	Pareuptychia	ocirrhoe		Ecuador: Zamora-Chinchipe, Zumba	MGCL	KW14062203		PRJNA714105	SAMN18587318		376	150701	NCBI:txid270025		This study	Genomic
I	Papilionidae	Papilioninae	Troidini	Parides	agavus		Brazil: Paraná, Rio Branco	CLDZ	LEP53130	BN005317	PRJNA714105	SAMN18587083	11	370	151830	NCBI:txid299013		This study	Genomic
I	Papilionidae	Papilioninae	Troidini	Parides	eurimedes		[Purchased from butterfly breeder]: Origin unknown, London Pupae Supplies Ltd.	[Not specified]	SRR921629		PRJNA183205	SAMN02047186		357	142276	NCBI:txid299019	SRR921629	Pauli et al. 2016	Transcriptomic
I	Papilionidae	Papilioninae	Troidini	Parides	photinus		Costa Rica: Villa Colon	[Not specified]	SRR8954530		PRJNA533298	SAMN11490389		374	154033	NCBI:txid132705	SRR8954530	Allio et al. 2019 SSB	Genomic
I	Hesperiidae	Hesperiinae	Baorini	Parnara	apostata	apostata	Laos: Lak Sao	UMUT	MY-2016-HES-65	BN000584	PRJNA714105	SAMN18587906	110	372	151639	NCBI:txid1497297		This study	Genomic
I	Hesperiidae	Hesperiinae	Baorini	Parnara	guttatus		Korea: Jeju Special Self-Governing Province, Seogwipo City, Donghong-dong	MGCL	LEP40454	BN000589	PRJNA714105	SAMN18587440	45.47	370	150229	NCBI:txid218706		This study	Genomic
I	Papilionidae	Parnassiinae	Parnassiini	Parnassius	apollo	sibiricus	Kazakhstan: Almaty, Iss: K Lake	MGCL	LEP45956	BN007182	PRJNA714105	SAMN18587730	131	373	154488	NCBI:txid110799		This study	Genomic
I	Papilionidae	Parnassiinae	Parnassiini	Parnassius	honrathi		Tajikistan: Dushanbe, Varzob River	[Not specified]	SRR8954539		PRJNA533298	SAMN11490390		363	149699	NCBI:txid214010	SRR8954539	Allio et al. 2019 SSB	Genomic
I	Papilionidae	Parnassiinae	Parnassiini	Parnassius	imperator	regulus	China: Qinghai, Qilian Mountain	[Not specified]	SRR8954538		PRJNA533298	SAMN11490391		216	66573	NCBI:txid213944	SRR8954538	Allio et al. 2019 SSB	Genomic
I	Papilionidae	Parnassiinae	Parnassiini	Parnassius	orleans		China: Sichuan, Zhe Duo Mountain	[Not specified]	SRR8954532		PRJNA533298	SAMN11490392		353	145748	NCBI:txid213957	SRR8954532	Allio et al. 2019 SSB	Genomic
I	Papilionidae	Parnassiinae	Parnassiini	Parnassius	smintheus		Canada: Alberta, Mount Allen	[Not specified]	SRR8954531		PRJNA533298	SAMN11490393		367	150769	NCBI:txid93715	SRR8954531	Allio et al. 2019 SSB	Genomic
I	Hesperiidae	Hesperiinae	Astictopterini	Paronymus	ligora		Democratic Republic of Congo: South Kivu, Mapimbi	ABRI	KA-18-130-ABRI	BN006107	PRJNA714105	SAMN18673353	18.4	369	148847			This study	Genomic
I	Hesperiidae	Hesperiinae	Astictopterini	Paronymus	xanthias		Cameroon: Southwest, Njuma Camp, Ebo Forest	ZFMK	BN-SZS-00097	BN000593	PRJNA714105	SAMN18673831	54.6	368	149785			This study	Genomic
I	Hesperiidae	Hesperiinae		Parosmodes	morantii		Zambia: North-Western	CSIC-UPF	Rvcoll11K629	BN000594	PRJNA714105	SAMN18673770	10.5	367	150048			This study	Genomic
I	Hesperiidae	Hesperiinae	Hesperiini	Parphorus	storax	s. storax	Peru: Madre de dios, 18 km ENE of Puerto Maldonado on Rio Madre de Dios	MGCL	LEP80328	BN007142	PRJNA714105	SAMN18587574	6.04	367	146611	NCBI:txid355049		This study	Genomic
I	Lycaenidae	Theclinae	Eumaeini	Parrhasius	polibetes		Brazil: Paraná, Foz do Jordão	CLDZ	LEP53240	BN002878	PRJNA714105	SAMN18315817	76.2	371	152134	NCBI:txid709225		This study	Genomic
I	Nymphalidae	Limenitidinae	Parthenini	Parthenos	sylvina		[Purchased from butterfly breeder]: Origin unknown, FLMNH Butterfly Rainforest	MGCL	RF140023		PRJNA714105	SAMN18587617		368	152212	NCBI:txid191423		This study	Genomic
I	Lycaenidae	Theclinae	Iolaini	Paruparo	mamertina	mamertina	Philippines: Mindanao, Bukidnon, Mt. Kitanglad	CCNY	PH-17-E007	BN004716	PRJNA714105	SAMN18673642	17.28	360	148225			This study	Genomic
I	Riodinidae	Riodininae	Nymphidiini	Parvospila	emylius		Ecuador: Napo, Wildsumaco Biological Station	MGCL	LEP30428	BN002699	PRJNA714105	SAMN18587361	69.6	348	143035	NCBI:txid1704325		This study	Genomic
I	Nymphalidae	Satyrinae	Satyrini	Paryphthimoides	brixius		Brazil: Bahia, Una Reserve	MGCL	MGCLLOAN502		PRJNA714105	SAMN18587605		312	117944	NCBI:txid2268605		This study	Genomic
I	Nymphalidae	Satyrinae	Satyrini	Paryphthimoides	grimon		Brazil: São Paulo, Serra do Japi, Jundiai	MGCL	MGCLLOAN389		PRJNA714105	SAMN18587603		376	151455	NCBI:txid366149		This study	Genomic
I	Nymphalidae	Satyrinae	Satyrini	Paryphthimoides	poltys		Brazil: Pará, Rio Tapajos	MGCL	MGCLLOAN061		PRJNA714105	SAMN18587589		363	147954	NCBI:txid742086		This study	Genomic
I	Hesperiidae	Trapezitinae		Pasma	tasmanicus		Australia: NSW, Tallaganda NP	ANIC	MFB-16-P073	BN005456	PRJNA714105	SAMN18673470	82.2	370	149974	NCBI:txid1375936		This study	Genomic
I	Hesperiidae	Pyrrhopyginae	Passovini	Passova	gellias		Costa Rica: Alajuela, ACG, Sector San Cristobal, Sendero Corredor	MGCL	LEP19264		PRJNA714105	SAMN18587652		373	150758	NCBI:txid355051		This study	Genomic
I	Hesperiidae	Pyrrhopyginae	Passovini	Passova	nigrocephala		Colombia	[Not specified]	SRR9330716		PRJNA532323	SAMN11893043		108	27398	NCBI:txid2585915	SRR9330716	Zhang et al. 2019, ProcB Skipper	Genomic
I	Hesperiidae	Pyrrhopyginae	Passovini	Passova	passova		Ecuador: Napo, 4 km Tena-Pano Rd.	[Not specified]	SRR9330714		PRJNA532323	SAMN11893045		367	143347	NCBI:txid2585916	SRR9330714	Zhang et al. 2019, ProcB Skipper	Genomic
I	Pieridae	Dismorphiinae		Patia	orise	sororna	Costa Rica	MGCL	LEP28828	BN002619	PRJNA714105	SAMN18587332	14.9	334	133945	NCBI:txid320279		This study	Genomic
I	Nymphalidae	Danainae	Ithomiini	Patricia	dercyllidas		Venezuela: Mérida, Sendero Humbolt, La Mucuy, Sierra Nevada Natural Park	MCZ	RV-06-A169	BN004363	PRJNA714105	SAMN18674028	62.2	388	160118	NCBI:txid344663		This study	Genomic
I	Lycaenidae	Polyommatinae	Polyommatini	Patricius	lucifera		Russia: Altai, Mt. Sailugem	MCZ	VL-05-Z995	BN006847	PRJNA714105	SAMN18674048	65	375	150035			This study	Genomic
I	Nymphalidae	Limenitidinae	Limenitidini	Patsuia	sinensium		China: Sichuan	NTUM	N1-1014	BN006321	PRJNA714105	SAMN18587777	87.7	375	153684	NCBI:txid2049401		This study	Genomic
I	Nymphalidae	Biblidinae	Callicorini	Paulogramma	pyracmon		Ecuador: Napo, Wildsumaco Biological Station	MGCL	LEP43242	BN002024	PRJNA714105	SAMN18587476	43.6	379	155088	NCBI:txid1486070		This study	Genomic
I	Hesperiidae	Hesperiinae	Hesperiini	Peba	verames		Brazil: Minas Gerais, Belo Horizonte	MGCL	LEP61260	BN003677	PRJNA714105	SAMN18587734	1.68	65	16389			This study	Genomic
I	Nymphalidae	Satyrinae	Satyrini	Pedaliodes	pomponia		Ecuador: Napo, Wildsumaco Biological Station	MGCL	LEP36874	BN002025	PRJNA714105	SAMN18587412	90.4	365	151516			This study	Genomic
I	Hesperiidae	Pyrginae	Carcharodini	Pellicia	arina		Costa Rica: Alajuela, ACG, Sector Rincon Rain Forest, Palomo	[Not specified]	SRR7174570		PRJNA464409	SAMN09208518		348	134898	NCBI:txid355053	SRR7174570	Li et al. 2019, PNAS	Genomic
I	Hesperiidae	Pyrginae	Carcharodini	Pellicia	dimidiata		Costa Rica: ACG	UMD	06-SRNP-2647	BN005108	PRJNA714105	SAMN18587826	39.4	374	151753	NCBI:txid355054		This study	Genomic
I	Hesperiidae	Pyrginae	Carcharodini	Pellicia	sp.		Ecuador: Napo, Jatun Sacha Biological Station	MGCL	LEP41845	BN000599	PRJNA714105	SAMN18587460	18.7	370	151282	NCBI:txid355052		This study	Genomic
I	Hesperiidae	Hesperiinae	Baorini	Pelopidas	mathias		Kenya: Western, West of Kimaeti	MCZ	ME-12-C211		PRJNA714105	SAMN18673951		374	152176	NCBI:txid218750		This study	Genomic
I	Lycaenidae	Theclinae	Eumaeini	Penaincisalia	atymnides		Peru: Cajamarca, San Juan,Valle del Río Jequetepeque	MCZ	RV-05-M417	BN004060	PRJNA714105	SAMN18315820	28.2	367	150662			This study	Genomic
I	Nymphalidae	Satyrinae	Zetherini	Penthema	adelma		China: Guangxi, Guilin	CCNY	CN-16-P005	BN002026	PRJNA714105	SAMN18673492	90.2	377	155965	NCBI:txid425060		This study	Genomic
I	Lycaenidae	Poritiinae	Pentilini	Pentila	pauli		Zambia: Lusaka, Trottover Farm	MCZ	ME-11-B043		PRJNA714105	SAMN18673943		357	143782	NCBI:txid1610672		This study	Genomic
I	Lycaenidae	Poritiinae	Pentilini	Pentila	tropicalis	tropicalis	South Africa: KwaZulu-Natal, North Park Reserve, Durban	MCZ	SJ-97-Y844	BN003969	PRJNA714105	SAMN18674247	63.6	348	143079			This study	Genomic
I	Pieridae	Pierinae	Pierini	Pereute	callinice	numbalensis	Ecuador: Zamora-Chinchipe, Loyola	MGCL	LEP03712	BN002621	PRJNA714105	SAMN18587279	5.56	368	147015			This study	Genomic
I	Pieridae	Pierinae	Pierini	Pereute	leucodrosime		Ecuador: Napo, Wildsumaco Biological Station	MGCL	LEP41123	BN002624	PRJNA714105	SAMN18587445	62.2	368	147342			This study	Genomic
I	Nymphalidae	Biblidinae	Epiphilini	Peria	lamis		French Guyana: Cayenne, Roura, Amazone Nature Lodge	MGCL	LEP31991	BN005162	PRJNA714105	SAMN18587038	70.6	206	78829	NCBI:txid1546306		This study	Genomic
I	Hesperiidae	Hesperiinae	Pericharini	Perichares	adela		Costa Rica: Alajuela, ACG, Brasilia, Moga	[Not specified]	SRR7174363		PRJNA464409	SAMN09208600		374	153984	NCBI:txid489932	SRR7174363	Li et al. 2019, PNAS	Genomic
I	Hesperiidae	Hesperiinae	Pericharini	Perichares	lotus		Ecuador: Napo, Wildsumaco Biological Station	MGCL	LEP30062	BN000609	PRJNA714105	SAMN18587351	148	371	151448	NCBI:txid355057		This study	Genomic
I	Riodinidae	Riodininae	Nymphidiini	Periplacis	hebrus		Ecuador: Napo, Wildsumaco Biological Station	MGCL	LEP30452	BN002748	PRJNA714105	SAMN18587365	75	360	150913			This study	Genomic
I	Riodinidae	Riodininae	Nymphidiini	Periplacis	pretus		Costa Rica: Puntarenas, La Gamba	ZFMK	Biobank26588	BN006236	PRJNA714105	SAMN18587941	5.74	368	149326	NCBI:txid1030332		This study	Genomic
I	Nymphalidae	Biblidinae	Callicorini	Perisama	bomplandii		Ecuador: Napo, Wildsumaco Biological Station	MGCL	LEP42886	BN002029	PRJNA714105	SAMN18587466	57.6	382	155881	NCBI:txid1486071		This study	Genomic
I	Riodinidae	Riodininae	Eurybiini	Perophthalma	lasus		Panama: Pipeline Road, Soberania National Park	MCZ	MAT-98-V755	BN004083	PRJNA714105	SAMN18673940	54	367	150585	NCBI:txid717375		This study	Genomic
I	Lycaenidae	Polyommatinae	Polyommatini	Perpheres	perpheres	perpheres	Indonesia: New Guinea, West Papua, Fak-Fak	CCNY	HD-16-P270	BN004586	PRJNA714105	SAMN18673609	55.6	373	151463			This study	Genomic
I	Pieridae	Pierinae	Pierini	Perrhybris	pamela		[Purchased from butterfly breeder]: Origin unknown, FLMNH Butterfly Rainforest	MGCL	LEP52410	BN005746	PRJNA714105	SAMN18587532	68.4	368	148718	NCBI:txid320233		This study	Genomic
I	Hesperiidae	Hesperiinae		Perrotia	varians		Madagascar: Manasnara	ABRI	KA-18-024-ABRI	BN006119	PRJNA714105	SAMN18673364	34.2	368	145179	NCBI:txid674898		This study	Genomic
I	Lycaenidae	Polyommatinae	Polyommatini	Petrelaea	dana		Thailand: Trang, Ampuh Nayong, Khao Chong	MCZ	DL-08-T011	BN003899	PRJNA714105	SAMN18674110	54.4	323	132549	NCBI:txid1372829		This study	Genomic
I	Nymphalidae	Limenitidinae	Neptini	Phaedyma	columella	martabana	Thailand: Kanchanaburi, Ampuh Sri Sawat	CCNY	DL-13-F283	BN003335	PRJNA714105	SAMN18673518	79.8	371	151411	NCBI:txid396721		This study	Genomic
I	Riodinidae	Riodininae	Symmachiini	Phaenochitonia	cingulus		Brazil: Rondonia	MGCL	LEP77846	BN006541	PRJNA714105	SAMN18587746	6.2	316	120103	NCBI:txid2250028		This study	Genomic
I	Lycaenidae	Theclinae	Eumaeini	Phaeostrymon	alcestis		USA: AZ, Pima Co., McCleary Canyon	MGCL	LEP79206	BN006952	PRJNA714105	SAMN18587757	214	296	107159			This study	Genomic
I	Nymphalidae	Heliconiinae	Vagrantini	Phalanta	eurytis		Cameroon: Southwest, Njuma Camp, Ebo Forest	ZFMK	BN-SZS-00111	BN002030	PRJNA714105	SAMN18673832	57.2	369	151253			This study	Genomic
I	Nymphalidae	Heliconiinae	Vagrantini	Phalanta	phalantha	phalantha	Thailand: Chiang Mai, Doi Inthanon National Park, Baan Mueng Ang School	MCZ	DL-01-N082	BN004334	PRJNA714105	SAMN18673902	66.4	380	156293	NCBI:txid396711		This study	Genomic
I	Hesperiidae	Hesperiinae	Hesperiini	Phanes	abaris		Ecuador: Morona-Santiago, Macas	MGCL	LEP59338	BN003429	PRJNA714105	SAMN18587114	85.8	371	151973	NCBI:txid1908720		This study	Genomic
I	Hesperiidae	Eudaminae	Entheini	Phanus	grandis		Ecuador: Napo, Wildsumaco Biological Station	MGCL	LEP30379	BN000611	PRJNA714105	SAMN18587359	72.8	379	153593			This study	Genomic
I	Hesperiidae	Eudaminae	Entheini	Phanus	vitreus		Costa Rica: ACG	UMD	06-SRNP-2119	BN005109	PRJNA714105	SAMN18587825	63.6	380	154520	NCBI:txid355068		This study	Genomic
I	Hesperiidae	Eudaminae	Phocidini	Phareas	coeleste		Ecuador: Esmeraldas, Lita	MGCL	LEP59326	BN003417	PRJNA714105	SAMN18587106	78.2	380	154888	NCBI:txid355070		This study	Genomic
I	Papilionidae	Papilioninae	Troidini	Pharmacophagus	antenor		Madagascar	[Not specified]	SRR8954535		PRJNA533298	SAMN11490394		372	152641	NCBI:txid95577	SRR8954535	Allio et al. 2019 SSB	Genomic
I	Nymphalidae	Satyrinae	Satyrini	Pharneuptychia	phares		Argentina: Córdoba, Capilla del Monte	CSIC-UPF	RVcoll16C272	BN007134	PRJNA714105	SAMN18673781	4	374	152592	NCBI:txid2049156		This study	Genomic
I	Nymphalidae	Satyrinae	Satyrini	Pharneuptychia	pharnabazos		Brazil: São Paulo, Cerrado da Graúna, Itirapina	MGCL	MGCLLOAN137		PRJNA714105	SAMN18587590		360	148562	NCBI:txid2291832		This study	Genomic
I	Lycaenidae	Aphnaeinae		Phasis	pringlei		South Africa: Northern Cape, Swaarweerberg, near Sutherland	MCZ	AAM-98-W262	BN006330	PRJNA714105	SAMN18674061	56.8	261	105341	NCBI:txid1547936		This study	Genomic
I	Riodinidae	Riodininae	Riodinini	Pheles	heliconides		Brazil: Rondonia, Fazenda Rancho Grande	MGCL	LEP77840	BN006535	PRJNA714105	SAMN18587743	100	332	125325	NCBI:txid2250080		This study	Genomic
I	Hesperiidae	Hesperiinae	Hesperiini	Phemiades	pohli	cidra	Ecuador: Napo, Wildsumaco Biological Station	MGCL	LEP41757	BN000612	PRJNA714105	SAMN18587454	24	375	151717	NCBI:txid2049232		This study	Genomic
I	Lycaenidae	Polyommatinae	Polyommatini	Phengaris	atroguttata	formosana	Taiwan: Taichung County, Heping, Anmashan	MCZ	HH-03-B002	BN004024	PRJNA714105	SAMN18674117	99.4	377	153150	NCBI:txid301172		This study	Genomic
I	Lycaenidae	Polyommatinae	Polyommatini	Phengaris	nausithous		Russia: Tula Oblast, Tula region, Central Russia	MCZ	AD-00-P068	BN006335	PRJNA714105	SAMN18674051	18.8	378	152694	NCBI:txid203777		This study	Genomic
I	Hesperiidae	Hesperiinae	Hesperiini	Pheraeus	odilia	argus	Ecuador: Morona-Santiago, Macas	MGCL	LEP59343	BN003434	PRJNA714105	SAMN18587119	48.8	365	150537	NCBI:txid1921498		This study	Genomic
I	Nymphalidae	Satyrinae	Satyrini	Pherepedaliodes	pheretiades		Ecuador: Napo, El Reventador	MGCL	LEP79226	BN006984	PRJNA714105	SAMN18587763	2.76	276	103102			This study	Genomic
I	Nymphalidae	Heliconiinae	Heliconiini	Philaethria	dido		Ecuador: Napo, Jatun Sacha Biological Station	MGCL	LEP43090	BN002032	PRJNA714105	SAMN18587468	85.4	374	154165	NCBI:txid33463		This study	Genomic
I	Lycaenidae	Theclinae	Luciini	Philiris	ilias		Indonesia: Maluku, Ambon	CCNY	HD-16-P273	BN004587	PRJNA714105	SAMN18673610	25.6	379	154958			This study	Genomic
I	Lycaenidae	Polyommatinae	Polyommatini	Philotes	sonorensis		USA: CA, San Diego, Sentenac Canyon	CCNY	BB-19-E001	BN006874	PRJNA714105	SAMN18673484	13.9	377	152356	NCBI:txid1002894		This study	Genomic
I	Lycaenidae	Polyommatinae	Polyommatini	Philotiella	leona		USA: OR, Sand Creek Area	MCZ	ADW-05-I823	BN006346	PRJNA714105	SAMN18673877	23.2	376	153980	NCBI:txid1002896		This study	Genomic
I	Lycaenidae	Polyommatinae	Polyommatini	Phlyaria	cyara	stactalla	Ghana: Eastern, Atewa, Kibi	MCZ	TL-96-W917	BN003967	PRJNA714105	SAMN18674252	44.8	375	153186	NCBI:txid554463		This study	Genomic
I	Hesperiidae	Eudaminae	Phocidini	Phocides	pigmalion		USA: FL, Monroe Co., Key West	[Not specified]	SRR7174453		PRJNA464409	SAMN09208372		374	153993	NCBI:txid355077	SRR7174453	Li et al. 2019, PNAS	Genomic
I	Hesperiidae	Eudaminae	Phocidini	Phocides	polybius	lilia	Costa Rica: Guanacaste	AWC	443	BN000613	PRJNA714105	SAMN18673428	9.66	376	153494	NCBI:txid2049159		This study	Genomic
I	Pieridae	Coliadinae		Phoebis	agarithe		Costa Rica	MGCL	LEP28835	BN002628	PRJNA714105	SAMN18587333	16.1	365	147530	NCBI:txid72261		This study	Genomic
I	Pieridae	Coliadinae		Phoebis	argante	chincha	Ecuador: Orellana, Estación Científica Yasuní	MGCL	LEP56914	BN002630	PRJNA714105	SAMN18587311	9.94	361	148758	NCBI:txid1108667		This study	Genomic
I	Pieridae	Coliadinae		Phoebis	boisduvalii		Costa Rica	MGCL	LEP28842	BN002248	PRJNA714105	SAMN18587335	6.1	264	100833	NCBI:txid1674382		This study	Genomic
I	Pieridae	Coliadinae		Phoebis	sennae		USA: TX, San Jacinto Co., Sam Houston National Forest	[Not specified]	GCA0015864051		PRJNA308118	SAMN04386831		345	143338	NCBI:txid691633	GCA_001586405.1	UT Southwestern Medical Center	Genomic
I	Pieridae	Coliadinae		Phoebis	statira		Ecuador: Napo, Wildsumaco Biological Station	MGCL	LEP43211	BN002250	PRJNA714105	SAMN18587474	46.55	367	150573	NCBI:txid2697222		This study	Genomic
I	Pieridae	Coliadinae		Phoebis	trite		Netherlands Antilles: Saba Island, Windwardside	MGCL	LEP29613	BN002676	PRJNA714105	SAMN18587345	75.8	362	149052	NCBI:txid712850		This study	Genomic
I	Hesperiidae	Pyrginae	Carcharodini	Pholisora	catullus		USA: NM, Colfax Co., E of Raton	MGCL	LEP26181	BN000614	PRJNA714105	SAMN18587287	4.42	371	151361	NCBI:txid509453		This study	Genomic
I	Hesperiidae	Pyrginae	Carcharodini	Pholisora	mejicanus		USA: NM, Colfax Co., Cimarron	[Not specified]	SRR7174538		PRJNA464409	SAMN09208525		282	96404	NCBI:txid2201590	SRR7174538	Li et al. 2019, PNAS	Genomic
I	Pieridae	Pierinae	Pierini	Phulia	nymphula	nymphula	Peru: Junin, Junin	MCZ	MFB-00-P377	BN003862	PRJNA714105	SAMN18674166	83.6	353	145515	NCBI:txid320225		This study	Genomic
I	Nymphalidae	Nymphalinae	Melitaeini	Phyciodes	cocyta		USA: CO, Pitkin, Wild Cat Ranch	MCZ	NP-99-W078	BN004332	PRJNA714105	SAMN18673976	88.8	377	156501	NCBI:txid113348		This study	Genomic
I	Nymphalidae	Nymphalinae	Melitaeini	Phyciodes	tharos		USA: FL, Marlon Co., Ocala National Forest	MGCL	LEP28732	BN002033	PRJNA714105	SAMN18587323	86.2	366	151570	NCBI:txid82579		This study	Genomic
I	Nymphalidae	Satyrinae	Satyrini	Physcaeneura	panda		South Africa: Limpopo, Klaser	MGCL	LEP79183	BN007158	PRJNA714105	SAMN18587274	27	369	146997			This study	Genomic
I	Nymphalidae	Nymphalinae	Melitaeini	Phystis	simois		Argentina: Salta Pichinal	MGCL	LEP79130	BN006908	PRJNA714105	SAMN18587258	9.48	382	154605	NCBI:txid436405		This study	Genomic
I	Lycaenidae	Poritiinae	Epitolini	Phytala	elais		Cameroon: East, Kagnol, Upper Nyong	SSC	BN-SZS-261	BN003041	PRJNA714105	SAMN18587803	34.4	359	144083			This study	Genomic
I	Nymphalidae	Satyrinae	Haeterini	Pierella	astyoche		Ecuador: Napo, Jatun Sacha Biological Station	MGCL	LEP43347	BN002034	PRJNA714105	SAMN18587483	40	375	153873			This study	Genomic
I	Pieridae	Pierinae	Pierini	Pieriballia	viardi	apicalis	Ecuador: Orellana, Estación Científica Yasuní	MGCL	LEP55912	BN002636	PRJNA714105	SAMN18587310	4.58	363	146132	NCBI:txid320237		This study	Genomic
I	Pieridae	Pierinae	Pierini	Pieris	brassicae	ottonis	Kazakhstan: Almaty, Iss: K Lake	MGCL	LEP45960	BN002638	PRJNA714105	SAMN18587496	29.6	369	148690	NCBI:txid7116		This study	Genomic
I	Pieridae	Pierinae	Pierini	Pieris	napi		Kazakhstan: Almaty, Waterfall Trail	MGCL	LEP44620	BN007170	PRJNA714105	SAMN18587729	27.8	354	142556	NCBI:txid78633		This study	Genomic
I	Pieridae	Pierinae	Pierini	Pieris	rapae		Croatia: Split-Dalmatia County, Podgora	MGCL	LEP50891	BN007169	PRJNA714105	SAMN18587732	13.8	371	149513	NCBI:txid64459		This study	Genomic
I	Pieridae	Pierinae	Pierini	Pierphulia	rosea	maria	Chile: Tarapacá, Parque Nacional Lauca	MCZ	MFB-00-P411	BN003863	PRJNA714105	SAMN18674167	46	360	147866	NCBI:txid320229		This study	Genomic
I	Lycaenidae	Theclinae	Deudorigini	Pilodeudorix	violetta		Liberia: East Nimba Nature Reserve, Blue Lake Road, Nimba Mountains	ZFMK	BN-SZS-00146	BN001303	PRJNA714105	SAMN18673837	47.8	373	153356			This study	Genomic
I	Pieridae	Pierinae	Teracolini	Pinacopteryx	eriphia		Mozambique: Sofala, Gorongosa National Park, Chitengo	MGCL	LEP40373	BN002648	PRJNA714105	SAMN18587439	14.6	353	143393	NCBI:txid320245		This study	Genomic
I	Nymphalidae	Satyrinae	Satyrini	Pindis	squamistriga		Mexico: Guerrero, Mpio. Apaxtla	MGCL	LEP19589		PRJNA714105	SAMN18587667		376	153372	NCBI:txid270088		This study	Genomic
I	Hesperiidae	Tagiadinae	Tagiadini	Pintara	pinwilli		Malaysia: Cameron Highlands	MGCL	LEP48134	BN000616	PRJNA714105	SAMN18587514	64.6	370	149705			This study	Genomic
I	Riodinidae	Riodininae	Symmachiini	Pirascca	sagaris		Brazil: Santa Catarina, Florianópolis, Morro Aranhas	CLDZ	LEP53241	BN002759	PRJNA714105	SAMN18587553	75.6	148	57913	NCBI:txid2250030		This study	Genomic
I	Hesperiidae	Hesperiinae	Erionotini	Pirdana	hyela	rudolphii	Malaysia: Kedah, Langkawi, Kisap	UMUT	MY-2016-HES-39	BN000617	PRJNA714105	SAMN18587849	16.7	371	151885			This study	Genomic
I	Hesperiidae	Heteropterinae	Heteropterini	Piruna	aea		USA: AZ, Santa Cruz Co.	[Not specified]	SRR9330376		PRJNA544364	SAMN11893891		338	128818	NCBI:txid509455	SRR9330376	Zhang et al. 2019, ZooTaxa Skipper	Genomic
I	Hesperiidae	Heteropterinae	Heteropterini	Piruna	pirus		USA: UT, Summit Co.	MGCL	LEP22847		PRJNA714105	SAMN18587686		366	149426	NCBI:txid2201591		This study	Genomic
I	Lycaenidae	Polyommatinae	Polyommatini	Pistoria	nigropunctata		Papua New Guinea: New Guinea, Morobe, Nami Creek, Mt Kaindi, Wau	MCZ	MFB-99-T937	BN003980	PRJNA714105	SAMN18674175	71.2	376	154168			This study	Genomic
I	Hesperiidae	Hesperiinae	Aeromachini	Pithauria	stramineipennis		Vietnam: Lâm Đồng, Cát Tiên National Park, Cát Tiên District, Cat Loc Forest	CCNY	DL-16-V119	BN000619	PRJNA714105	SAMN18673698	54.2	370	151580	NCBI:txid1663123		This study	Genomic
I	Lycaenidae	Polyommatinae	Polyommatini	Pithecops	corvus	corvus	Malaysia: Pahang, Awana	MCZ	NP-95-Y198	BN003960	PRJNA714105	SAMN18674188	11.72	217	89332	NCBI:txid689541		This study	Genomic
I	Nymphalidae	Danainae	Ithomiini	Placidina	euryanassa		Brazil: Paraná, Bosque do Papa, Centro Civico, Curitiba, Paraná	MGCL	LEP79695	BN007071	PRJNA714105	SAMN18587569	0.46	325	125325	NCBI:txid344665		This study	Genomic
I	Hesperiidae	Hesperiinae	Erionotini	Plastingia	naga		Thailand: Trang, Ampuh Nayong, Khao Chong	MCZ	DL-08-T008		PRJNA714105	SAMN18673922		368	150901	NCBI:txid929582		This study	Genomic
I	Hesperiidae	Hesperiinae	Astictopterini	Platylesches	picanini		Zambia: Kuluko Hill, Ndola	ZFMK	BN-SZS-00309	BN000630	PRJNA714105	SAMN18673858	20.2	373	152673	NCBI:txid2025690		This study	Genomic
I	Nymphalidae	Satyrinae	Satyrini	Platypthima	septentrionalis		Papua New Guinea: New Guinea, Madang, Gormdan	IECA	PV-18-333	BN005953	PRJNA714105	SAMN18673475	61.2	368	148637			This study	Genomic
I	Lycaenidae	Polyommatinae	Polyommatini	Plautella	cossaea	plauta	Malaysia: Borneo, Sabah, Kinabalu Park HQ	MCZ	MWT-93-D058	BN003933	PRJNA714105	SAMN18674180	64.2	338	135457	NCBI:txid1113461		This study	Genomic
I	Lycaenidae	Polyommatinae	Polyommatini	Plebejidea	loewii	loewii	Iran: Fars, Barm-I-Firuz Mountains	MCZ	VL-02-X365	BN003843	PRJNA714105	SAMN18674257	68	373	152608	NCBI:txid689499		This study	Genomic
I	Lycaenidae	Polyommatinae	Polyommatini	Plebejus	anna		USA	[Not specified]	SRR10270931		PRJNA577236	SAMN13022183		374	153667	NCBI:txid268707	SRR10270931	Chaturvedi et al. 2019, bioRxiv	Genomic
I	Lycaenidae	Polyommatinae	Polyommatini	Plebejus	argus		Japan	MGCL	LEP35986	BN001307	PRJNA714105	SAMN18587396	45.4	379	152951	NCBI:txid242267		This study	Genomic
I	Lycaenidae	Polyommatinae	Polyommatini	Plebejus	idas		USA	[Not specified]	SRR10270930		PRJNA577236	SAMN13022184		374	152703	NCBI:txid155166	SRR10270930	Chaturvedi et al. 2019, bioRxiv	Genomic
I	Lycaenidae	Polyommatinae	Polyommatini	Plebejus	melissa		USA	[Not specified]	SRR10270929		PRJNA577236	SAMN13022185		373	153461	NCBI:txid155167	SRR10270929	Chaturvedi et al. 2019, bioRxiv	Genomic
I	Lycaenidae	Polyommatinae	Polyommatini	Plebulina	emigdionis		USA: CA, Kern Co., Weldon	MCZ	KED-05-I843	BN004047	PRJNA714105	SAMN18674142	81.6	373	151439	NCBI:txid689500		This study	Genomic
I	Hesperiidae	Hesperiinae		Ploetzia	amygdalis		Madagascar: Diana, Diego Suarez	ABRI	KA-18-070-ABRI	BN006120	PRJNA714105	SAMN18673343	21	336	130165			This study	Genomic
I	Hesperiidae	Pyrginae	Pyrgini	Plumbago	plumbago		Brazil: Rondonia, Fazenda Rancho Grande	MGCL	LEP79298	BN007107	PRJNA714105	SAMN18587771	4.46	366	143035	NCBI:txid2201684		This study	Genomic
O	Plutellidae	Plutellinae		Plutella	xylostella		China: Fujian, Fuzhou	[Not specified]	GCA0003309851		PRJNA78271	SAMN02953808		166	63199	NCBI:txid113334	GCA_000330985.1	Fujian Agriculture and Forestry University	Genomic
I	Nymphalidae	Heliconiinae	Heliconiini	Podotricha	euchroia		Colombia: Boyaca, Minas de Muzo	MGCL	LEP79146	BN006933	PRJNA714105	SAMN18587260	94	381	153840	NCBI:txid1608933		This study	Genomic
I	Nymphalidae	Nymphalinae	Melitaeini	Poladryas	arachne		USA: CO, Teller Co., The Nature Place	MGCL	LEP38609	BN002037	PRJNA714105	SAMN18587417	96.8	162	65638	NCBI:txid113298		This study	Genomic
I	Hesperiidae	Hesperiinae	Hesperiini	Polites	vibex		USA: FL, Marlon Co., Ocala National Forest	MGCL	LEP28758	BN000643	PRJNA714105	SAMN18587326	165	370	151979	NCBI:txid1674433		This study	Genomic
I	Riodinidae	Nemeobiinae	Nemeobiini	Polycaena	tamerlana		Kazakhstan: Almaty, Ile-Altav National Park	MGCL	LEP35873	BN002760	PRJNA714105	SAMN18587391	89.2	365	149355	NCBI:txid596705		This study	Genomic
I	Hesperiidae	Pyrginae	Carcharodini	Polyctor	cleta		El Salvador: La Libertad	MGCL	LEP61224	BN003579	PRJNA714105	SAMN18587146	42	253	89694	NCBI:txid355079		This study	Genomic
I	Hesperiidae	Pyrginae	Carcharodini	Polyctor	polyctor		Costa Rica: Guanacaste, ACG, Sector San Cristobal, Tajo Angeles	[Not specified]	SRR7174562		PRJNA464409	SAMN09208517		325	118360	NCBI:txid355081	SRR7174562	Li et al. 2019, PNAS	Genomic
I	Nymphalidae	Nymphalinae	Nymphalini	Polygonia	c-album	hamigera	Japan: Hokkaido, Toma-cho, Kamikawa-gun	UMUT	MS-2016-006	BN002038	PRJNA714105	SAMN18587863	39.2	384	158168	NCBI:txid929971		This study	Genomic
I	Nymphalidae	Nymphalinae	Nymphalini	Polygonia	c-aureum		Korea: Jeju Special Self-Governing Province, Seogwipo City, Donghong-dong	MGCL	LEP40482	BN005181	PRJNA714105	SAMN18587046	95.2	26	9809	NCBI:txid171596		This study	Genomic
I	Hesperiidae	Eudaminae	Eudamini	Polygonus	leo		USA: FL, Monroe Co., Key West	[Not specified]	SRR7174527		PRJNA464409	SAMN09208464		376	153552	NCBI:txid355083	SRR7174527	Li et al. 2019, PNAS	Genomic
I	Hesperiidae	Eudaminae	Eudamini	Polygonus	savigny		Brazil: Santa Catarina, Rio Natal	[Not specified]	SRR7174526		PRJNA464409	SAMN09208465		247	75923	NCBI:txid355084	SRR7174526	Li et al. 2019, PNAS	Genomic
I	Nymphalidae	Charaxinae	Anaeini	Polygrapha	cyanea		Peru: Tingo Maria	MGCL	LEP48100	BN002041	PRJNA714105	SAMN18587301	12.4	375	152513	NCBI:txid1306980		This study	Genomic
I	Nymphalidae	Charaxinae	Anaeini	Polygrapha	xenocrates		Peru: Tingo Maria	MGCL	LEP48102	BN002042	PRJNA714105	SAMN18587302	11.4	375	151919	NCBI:txid2575808		This study	Genomic
I	Lycaenidae	Polyommatinae	Polyommatini	Polyommatus	icarus		Germany: Lower Saxony, Hoehbeck, Pevestorf, Elbvorland, Deich	[Not specified]	SRR921636		PRJNA183205	SAMN02047136		299	113227	NCBI:txid265386	SRR921636	Pauli et al. 2016	Transcriptomic
I	Hesperiidae	Hesperiinae	Baorini	Polytremis	lubricans	lubricans	Malaysia: Kedah, Langkawi, Kisap	UMUT	MY-2016-HES-10	BN000647	PRJNA714105	SAMN18587888	68.4	367	151032	NCBI:txid1328960		This study	Genomic
I	Nymphalidae	Charaxinae	Charaxini	Polyura	eudamippus		Japan: Okinawa, Nago City	UMUT	MY-2016-073	BN002055	PRJNA714105	SAMN18587877	15.4	254	98387	NCBI:txid216460		This study	Genomic
I	Hesperiidae	Hesperiinae	Hesperiini	Pompeius	pompeius		Ecuador: El Oro	MGCL	LEP43189	BN000650	PRJNA714105	SAMN18587472	27.8	374	152133	NCBI:txid509461		This study	Genomic
I	Pieridae	Pierinae	Pierini	Pontia	beckerii		USA: ID, Boise	MGCL	LEP28725		PRJNA714105	SAMN18587695		369	149637			This study	Genomic
I	Pieridae	Pierinae	Pierini	Pontia	daplidice		Kyrgyzstan: Bishkek Region, Chon-Kurchak Canyon	MGCL	LEP47954	BN002652	PRJNA714105	SAMN18587509	16.3	370	149234	NCBI:txid441325		This study	Genomic
I	Lycaenidae	Poritiinae	Poritiini	Poritia	hewitsoni	hewitsoni	Thailand: Chiang Mai, Tebsadet, Doi Saket District	CCNY	YI-16-P020	BN004872	PRJNA714105	SAMN18673670	43.8	345	141994			This study	Genomic
I	Lycaenidae	Poritiinae	Poritiini	Poritia	sumatrae		Thailand: Trang, Ampuh Nayong, Khao Chong	MCZ	DL-08-T071		PRJNA714105	SAMN18673923		351	141251			This study	Genomic
I	Hesperiidae	Eudaminae	Phocidini	Porphyrogenes	calathana	calathus	Mexico: Veracruz, Santiago Tuxtlas	MGCL	LEP61336	BN003753	PRJNA714105	SAMN18587217	28	353	137424	NCBI:txid2233698		This study	Genomic
I	Hesperiidae	Eudaminae	Phocidini	Porphyrogenes	omphale		Brazil: Rondonia, Fazenda Rancho Grande	MGCL	LEP61349	BN003766	PRJNA714105	SAMN18587223	29.4	365	142214	NCBI:txid2201593		This study	Genomic
I	Hesperiidae	Eudaminae	Phocidini	Porphyrogenes	peterwegei		Costa Rica: Alajuela, ACG, Brasilia, Moga	[Not specified]	SRR7174452		PRJNA464409	SAMN09208379		331	124494	NCBI:txid1029750	SRR7174452	Li et al. 2019, PNAS	Genomic
I	Lycaenidae	Theclinae	Eumaeini	Porthecla	porthura		Costa Rica: Puntarenas, Refugio Nacional de Fauna Silvestre, Golfito	MCZ	MFB-00-T841	BN003993	PRJNA714105	SAMN18315824	39.6	373	152592	NCBI:txid1914927		This study	Genomic
I	Nymphalidae	Satyrinae	Satyrini	Posttaygetis	penelea		Ecuador: Orellana, Río Tiputini, via Auca, Estación Científica Yasuní	MGCL	KW14070801		PRJNA714105	SAMN18673817		373	150989	NCBI:txid270068		This study	Genomic
I	Hesperiidae	Pyrginae	Erynnini	Potamanaxas	melicertes		Costa Rica: Guanacaste, ACG, Sector Pitilla, Estacion Pitilla	[Not specified]	SRR7174504		PRJNA464409	SAMN09208547		358	148865	NCBI:txid2201596	SRR7174504	Li et al. 2019, PNAS	Genomic
I	Hesperiidae	Pyrginae	Erynnini	Potamanaxas	paralus		Ecuador: Napo, Wildsumaco Biological Station	MGCL	LEP41738	BN000652	PRJNA714105	SAMN18587452	50.4	374	151895			This study	Genomic
I	Hesperiidae	Hesperiinae	Taractrocerini	Potanthus	omaha	omaha	Malaysia: Kedah, Langkawi, Kisap	UMUT	MY-2016-HES-1	BN000659	PRJNA714105	SAMN18587887	25.6	366	150700			This study	Genomic
I	Lycaenidae	Poritiinae	Epitolini	Powellana	cottoni		Cameroon: Central, Ebogo	MCZ	SC-99-T509	BN003983	PRJNA714105	SAMN18674241	66.2	359	144911			This study	Genomic
I	Hesperiidae	Trapezitinae		Prada	rothschildi		Indonesia: New Guinea, Papua, Timika	UMUT	LEP79666	BN007026	PRJNA714105	SAMN18587921	0.416	134	42164			This study	Genomic
I	Nymphalidae	Satyrinae	Satyrini	Praepedaliodes	phanias		Brazil: Rio Grande do Sul, São Vicente do Sul, Fazenda São Pedro so Sul	CLDZ	LEP53322	BN005387	PRJNA714105	SAMN18587086	14.5	376	154955	NCBI:txid366161		This study	Genomic
I	Lycaenidae	Polyommatinae	Polyommatini	Praephilotes	anthracias		Kazakhstan: ca. 25 km from NEE Taraz	CSIC-UPF	15Q117	BN005524	PRJNA714105	SAMN18673743	20.8	380	154586	NCBI:txid1423311		This study	Genomic
I	Nymphalidae	Satyrinae	Satyrini	Praepronophila	emma		Costa Rica: Cartago, Maravia de Chirripo	MGCL	LEP79225	BN006993	PRJNA714105	SAMN18587762	2.14	318	121477			This study	Genomic
I	Riodinidae	Nemeobiinae	Nemeobiini	Praetaxila	segecia		Indonesia: Maluku, Aru	CJMC	CJM-15-2380	BN002775	PRJNA714105	SAMN18673720	8.8	369	150907			This study	Genomic
I	Hesperiidae	Hesperiinae	Aeromachini	Praethoressa	varia		Japan: Hokkaido	MGCL	LEP36684	BN000820	PRJNA714105	SAMN18587402	52.4	342	138742	NCBI:txid2573082		This study	Genomic
I	Lycaenidae	Theclinae	Iolaini	Pratapa	deva	devana	Malaysia: Borneo, Sarawak, Santebong	MCZ	NP-95-Z287	BN003965	PRJNA714105	SAMN18674194	49.6	364	147979			This study	Genomic
I	Nymphalidae	Nymphalinae	Junoniini	Precis	milonia		Liberia: East Nimba Nature Reserve, Radio Masts, Nimba Mountains	ZFMK	BN-SZS-00153	BN002062	PRJNA714105	SAMN18673838	29.2	387	159258			This study	Genomic
I	Nymphalidae	Charaxinae	Preponini	Prepona	claudina	lugens	Peru	MGCL	LEP48413	BN001458	PRJNA714105	SAMN18587306	9.22	349	140935	NCBI:txid1306962		This study	Genomic
I	Nymphalidae	Charaxinae	Preponini	Prepona	dexamenus		Ecuador: Orellana, Boca del Río Anañgu	MGCL	LEP00539		PRJNA714105	SAMN18587621		378	153609	NCBI:txid879260		This study	Genomic
I	Nymphalidae	Charaxinae	Preponini	Prepona	laertes		Costa Rica: ACG	UMD	06-SRNP-41219	BN005813	PRJNA714105	SAMN18587828	16.1	125	53139	NCBI:txid879262		This study	Genomic
I	Pieridae	Coliadinae		Prestonia	clarki		Mexico: Oaxaca, Huatulco	MGCL	LEP33708	BN006497	PRJNA714105	SAMN18587041	8.56	297	108023			This study	Genomic
I	Pieridae	Pierinae	Pierini	Prioneris	thestylis	thestylis	Vietnam: Lào Cai, Sa Pa	CCNY	VN-16-D035	BN002660	PRJNA714105	SAMN18673661	16.9	368	149213	NCBI:txid1401972		This study	Genomic
I	Hesperiidae	Hesperiinae	Hesperiini	Problema	byssus		USA: FL, Wakula Co.	MGCL	LEP39369	BN000663	PRJNA714105	SAMN18587418	78	375	152386	NCBI:txid2421128		This study	Genomic
I	Hesperiidae	Tagiadinae	Tagiadini	Procampta	rara		Democratic Republic of Congo: Salonga National Park, Monkoto	SSC	BN-SZS-00588	BN000664	PRJNA714105	SAMN18587800	5.12	374	151429	NCBI:txid2025692		This study	Genomic
I	Hesperiidae	Trapezitinae		Proeidosa	polysema		Australia: QLD, Blackdown Tableland National Park	MGCL	MFB-16-P153	BN000665	PRJNA714105	SAMN18587313	8.06	370	152603	NCBI:txid1376626		This study	Genomic
I	Nymphalidae	Libytheinae		Prolibythea	carinenta		USA: AZ, Pima Co., Molino Basin Campground	MGCL	LEP29977	BN001872	PRJNA714105	SAMN18587350	79.4	383	157794	NCBI:txid124409		This study	Genomic
I	Nymphalidae	Satyrinae	Satyrini	Pronophila	thelebe		Peru: Junin, La Solitaria-Quebrada Siete Jeringas	MCZ	RV-04-I065	BN004353	PRJNA714105	SAMN18674015	46	377	154615	NCBI:txid366166		This study	Genomic
I	Nymphalidae	Satyrinae	Satyrini	Pronophila	unifasciata		Ecuador: Napo, Wildsumaco Biological Station	MGCL	LEP42734	BN002069	PRJNA714105	SAMN18587463	65.6	355	147887	NCBI:txid2488676		This study	Genomic
I	Hesperiidae	Hesperiinae	Hesperiini	Propapias	sipariana		Brazil: Rondonia, Cacaulândia	MGCL	LEP61255	BN003672	PRJNA714105	SAMN18587169	30.8	365	146942			This study	Genomic
I	Hesperiidae	Hesperiinae	Hesperiini	Propertius	dejongi		Brazil: Rondonia, Cacaulândia	MGCL	LEP61229	BN003584	PRJNA714105	SAMN18587151	33.2	347	138617			This study	Genomic
I	Hesperiidae	Hesperiinae		Prosopalpus	debilis		Zambia: North-Western	CSIC-UPF	Rvcoll11K836	BN000666	PRJNA714105	SAMN18673772	8.22	319	126339			This study	Genomic
I	Lycaenidae	Polyommatinae	Polyommatini	Prosotas	nora	formosana	Japan: Okinawa, Nakamagawa-rindo, Taketomi-cho, Yaeyama-gun	UMUT	MY-2016-049	BN001317	PRJNA714105	SAMN18587867	18.2	359	147639	NCBI:txid716712		This study	Genomic
I	Lycaenidae	Theclinae	Theclini	Protantigius	superans	ginzii	South Korea: Gangwon-do, Mt. Hae-san, Kangwondo	MCZ	JCC-01-P025	BN004008	PRJNA714105	SAMN18674119	81	373	153742	NCBI:txid885932		This study	Genomic
I	Hesperiidae	Eudaminae	Eudamini	Proteides	mercurius		Costa Rica: Guanacaste, ACG	AWC	139	BN000668	PRJNA714105	SAMN18673392	7.78	312	123518	NCBI:txid355098		This study	Genomic
I	Hesperiidae	Pyrrhopyginae	Pyrrhopygini	Protelbella	alburna		[Not specified]	EBC	EB-MGCL-HESP-0055	BN004804	PRJNA714105	SAMN18673799	12.1	290	106407	NCBI:txid2586024		This study	Genomic
I	Hesperiidae	Pyrrhopyginae	Pyrrhopygini	Protelbella	ruficauda		Brazil: Santa Catarina, Joinville	[Not specified]	SRR9330704		PRJNA532323	SAMN11893123		355	134896	NCBI:txid2586026	SRR9330704	Zhang et al. 2019, ProcB Skipper	Genomic
I	Nymphalidae	Satyrinae	Satyrini	Proterebia	phegea		Russia: Rostov, Belokalitvensky District	CSIC-UPF	RVcoll14A949	BN005542	PRJNA714105	SAMN18673754	95	383	156871			This study	Genomic
I	Papilionidae	Papilioninae	Leptocircini	Protesilaus	protesilaus	protesilaus	Peru	[Not specified]	SRR8954534		PRJNA533298	SAMN11490395		356	144978	NCBI:txid1896070	SRR8954534	Allio et al. 2019 SSB	Genomic
I	Nymphalidae	Charaxinae	Prothoini	Prothoe	franckii		Malaysia: Borneo, Sarawak, Lambir Hills	MCZ	DL-07-E001		PRJNA714105	SAMN18673921		362	148404	NCBI:txid509457		This study	Genomic
I	Nymphalidae	Nymphalinae	Junoniini	Protogoniomorpha	anacardii		Uganda: Northern, Mt. Rom, Kitgum	ABRI	KA-18-177-ABRI	BN006198	PRJNA714105	SAMN18673376	53	386	158329	NCBI:txid191430		This study	Genomic
I	Nymphalidae	Nymphalinae	Junoniini	Protogoniomorpha	parhassus		[Purchased from butterfly breeder]: Origin unknown, FLMNH Butterfly Rainforest	MGCL	LEP32877	BN002092	PRJNA714105	SAMN18587380	62.8	382	156721	NCBI:txid311051		This study	Genomic
I	Papilionidae	Papilioninae	Leptocircini	Protographium	marcellus		[Purchased from butterfly breeder]: Origin unknown, FLMNH Butterfly Rainforest	MGCL	RF150001		PRJNA714105	SAMN18587620		370	151398	NCBI:txid77245		This study	Genomic
I	Riodinidae	Riodininae	Nymphidiini	Protonymphidia	senta		Brazil: Rondonia, Cacaulândia	MGCL	LEP78389	BN006882	PRJNA714105	SAMN18587245	24.6	303	113000	NCBI:txid1704434		This study	Genomic
I	Hesperiidae	Hesperiinae	Baorini	Prusiana	prusias		Philippines: Luzon, Quezon, Dolores Kinabuhayan	MGCL	LEP48129	BN000669	PRJNA714105	SAMN18587512	66	368	151740	NCBI:txid1853742		This study	Genomic
I	Nymphalidae	Limenitidinae	Pseudacraeini	Pseudacraea	rubrobasalis		Cameroon: Panoramique	ZFMK	BN-SZS-00234	BN002073	PRJNA714105	SAMN18673849	78	369	151747			This study	Genomic
I	Lycaenidae	Aphnaeinae		Pseudaletis	agrippina		Cameroon: Central, Ebogo	MCZ	SC-99-T500	BN003982	PRJNA714105	SAMN18674240	75.4	365	148372	NCBI:txid1547989		This study	Genomic
I	Lycaenidae	Theclinae	Zesiusini	Pseudalmenus	barringtonensis		Australia: NSW, Tenterfield, Mt. McKenzie	MCZ	RE-13-M055		PRJNA714105	SAMN18674007		380	154780	NCBI:txid379831		This study	Genomic
I	Nymphalidae	Limenitidinae	Adoliadini	Pseudargynnis	hegemone		Zambia: Northern, Shiwa Ngandu	MCZ	ME-11-B218	BN004323	PRJNA714105	SAMN18673949	37.6	378	155437	NCBI:txid2093616		This study	Genomic
I	Nymphalidae	Limenitidinae	Adoliadini	Pseudathyma	sibyllina		Central African Republic: Botambi, Bangui	CCNY	KA417	BN003244	PRJNA714105	SAMN18673637	139	362	148151	NCBI:txid2093617		This study	Genomic
I	Lycaenidae	Poritiinae	Liptenini	Pseuderesia	eleaza		Uganda: Northern, Mt. Kei, Yumbe	ABRI	KA-18-092-ABRI	BN006148	PRJNA714105	SAMN18673371	7.66	323	121332			This study	Genomic
I	Nymphalidae	Pseudergolinae	Pseudergolini	Pseudergolis	avesta		Indonesia: Sulawesi, Central Sulawesi, Palolo	MGCL	LEP47446	BN002076	PRJNA714105	SAMN18587501	78.8	379	155150			This study	Genomic
I	Nymphalidae	Satyrinae	Satyrini	Pseudochazara	beroe		Iran: East Azarbaijan, Pass Tark-Nir	MCZ	VL-04-E211	BN004359	PRJNA714105	SAMN18674044	72.8	364	151151			This study	Genomic
I	Lycaenidae	Polyommatinae	Polyommatini	Pseudochrysops	bornoi	bornoi	Dominican Republic: Hispaniola, La Altagracia, Cornell-Punta Cana Biodiversity Lab	MCZ	MAC-04-Z109	BN004035	PRJNA714105	SAMN18674143	34.2	306	128708	NCBI:txid689544		This study	Genomic
I	Hesperiidae	Tagiadinae	Celaenorrhinini	Pseudocoladenia	dan		Thailand: Trang	MCZ	DL-01-P270	BN000671	PRJNA714105	SAMN18673907	9.84	379	153784	NCBI:txid509463		This study	Genomic
I	Hesperiidae	Tagiadinae	Celaenorrhinini	Pseudocoladenia	festa		Myanmar: Shan State, Ywangan Township	[Not specified]	SRR9330412		PRJNA544364	SAMN11893866		301	103491	NCBI:txid2585919	SRR9330412	Zhang et al. 2019, ZooTaxa Skipper	Genomic
I	Hesperiidae	Hesperiinae	Hesperiini	Pseudocopaeodes	eunus		USA: CA, Inyo Co., Fish Slough	AWC	229	BN000672	PRJNA714105	SAMN18673403	9.34	367	150350	NCBI:txid509465		This study	Genomic
I	Nymphalidae	Satyrinae	Satyrini	Pseudodebis	puritana		Ecuador: Carchi, Reserva Las Golondrinas, Santa Rosa	MGCL	KW14071603		PRJNA714105	SAMN18673819		377	153836	NCBI:txid270084		This study	Genomic
I	Nymphalidae	Satyrinae	Satyrini	Pseudodebis	valentina		Ecuador: Orellana, Bogi	MGCL	LEP16938		PRJNA714105	SAMN18587641		372	150698	NCBI:txid270053		This study	Genomic
I	Lycaenidae	Theclinae	Luciini	Pseudodipsas	eone		Australia: QLD, Bluewater Range	MCZ	KD-94-R002	BN003934	PRJNA714105	SAMN18674136	72.4	374	152661	NCBI:txid1376719		This study	Genomic
I	Hesperiidae	Pyrginae	Achlyodini	Pseudodrephalys	atinas		Peru: Pebas	[Not specified]	SRR7174341		PRJNA464409	SAMN09208500		73	18783	NCBI:txid2201598	SRR7174341	Li et al. 2019, PNAS	Genomic
I	Nymphalidae	Satyrinae	Haeterini	Pseudohaetera	hypaesia		Ecuador: Napo, Wildsumaco Biological Station	MGCL	LEP30101	BN002080	PRJNA714105	SAMN18587352	26.6	385	157283	NCBI:txid366170		This study	Genomic
I	Hesperiidae	Hesperiinae		Pseudokerana	fulgur		Thailand: Surat Thani, Kao Poh Ta	UMUT	LEP79662	BN007022	PRJNA714105	SAMN18587917	73.4	271	99287			This study	Genomic
I	Lycaenidae	Polyommatinae	Polyommatini	Pseudolucia	chilensis		Chile: Coquimbo, Cespedes, Illapel	MCZ	RV-03-V012	BN004026	PRJNA714105	SAMN18674218	82.4	366	148566	NCBI:txid689550		This study	Genomic
I	Lycaenidae	Polyommatinae	Polyommatini	Pseudolucia	parana		Brazil: Rio Grande do Sul, Porto Alegre, Morro São Pedro	CLDZ	LEP53179	BN001319	PRJNA714105	SAMN18587545	99.4	360	143238	NCBI:txid689554		This study	Genomic
I	Lycaenidae	Theclinae	Eumaeini	Pseudolycaena	marsyas		Brazil: Rio Grande do Sul, Uruguaiana, Parque Natural Municipal	CLDZ	LEP53242	BN001320	PRJNA714105	SAMN18315827	95.2	357	145516	NCBI:txid2049163		This study	Genomic
I	Nymphalidae	Satyrinae	Satyrini	Pseudomaniola	gigas		Mexico: Chiapas, Selva Negra	MGCL	LEP79220	BN006987	PRJNA714105	SAMN18587759	1.61	276	100986			This study	Genomic
I	Lycaenidae	Polyommatinae	Polyommatini	Pseudonacaduba	aethiops		Cameroon/Ghana: Korup National Park	MCZ	TL-97-W507	BN003970	PRJNA714105	SAMN18674041	37.8	372	151740	NCBI:txid689561		This study	Genomic
I	Hesperiidae	Eudaminae	Phocidini	Pseudonascus	paulliniae		Costa Rica: Guanacaste, ACG	AWC	639	BN000673	PRJNA714105	SAMN18673467	6.8	380	153389	NCBI:txid355007		This study	Genomic
I	Lycaenidae	Poritiinae	Epitolini	Pseudoneaveia	jacksoni		Cameroon: South, Maan	ABRI	KA-18-097-ABRI	BN006149	PRJNA714105	SAMN18673345	26.6	199	68872			This study	Genomic
I	Nymphalidae	Limenitidinae	Pseudoneptini	Pseudoneptis	bugandensis		Togo: Missahoe Forest	CCNY	FH-18-Z056	BN006285	PRJNA714105	SAMN18673582	82.2	350	140267	NCBI:txid681812		This study	Genomic
I	Nymphalidae	Satyrinae	Satyrini	Pseudonympha	trimenii	trimenii	South Africa: Western Cape, Besemfontein, Sevenweekspoort	MCZ	NP-99-T467	BN004330	PRJNA714105	SAMN18673974	90.8	375	155328			This study	Genomic
I	Riodinidae	Riodininae	Nymphidiini	Pseudonymphidia	agave	leucogonia	Ecuador: Esmeraldas, El Durango	MCZ	JH-03-R008	BN004100	PRJNA714105	SAMN18674123	53.8	369	151427	NCBI:txid1704436		This study	Genomic
I	Pieridae	Dismorphiinae		Pseudopieris	nehemia		Ecuador: Napo, Wildsumaco Biological Station	MGCL	LEP43246	BN002662	PRJNA714105	SAMN18587477	52.2	354	142832	NCBI:txid320273		This study	Genomic
I	Hesperiidae	Hesperiinae		Pseudopirdana	albicornis		Malaysia: Borneo, Sarawak, Mt. Serapi	UMUT	LEP79663	BN007023	PRJNA714105	SAMN18587918	100	264	99169			This study	Genomic
I	Pieridae	Pseudopontiinae		Pseudopontia	paradoxa	paradoxa	Cameroon: Southwest, Fako Division, Limbe Subdivision, Mt. Etinde	UMD	AV-92-0002	BN005023	PRJNA714105	SAMN18587838	11.7	346	140067	NCBI:txid320284		This study	Genomic
I	Pieridae	Pseudopontiinae		Pseudopontia	zambezi		Zambia: North-Western, Mudwiji Plains	MCZ	ME-11-B206		PRJNA714105	SAMN18673947		349	140187	NCBI:txid940169		This study	Genomic
I	Nymphalidae	Danainae	Ithomiini	Pseudoscada	erruca		Brazil: Paraná, Cerro Azul	CLDZ	LEP53127	BN002081	PRJNA714105	SAMN18587538	56.4	385	158701	NCBI:txid344666		This study	Genomic
I	Nymphalidae	Danainae	Ithomiini	Pseudoscada	timna		Costa Rica: ACG	UMD	06-SRNP-9284	BN005113	PRJNA714105	SAMN18587833	76.4	385	159315	NCBI:txid344667		This study	Genomic
I	Lycaenidae	Theclinae	Remelanini	Pseudotajuria	donatana	arooni	Thailand: Chiang Mai, Pang Faen, Doi Saket District	YIC	YI-17-V076	BN005212	PRJNA714105	SAMN18674265	1.99	361	149335			This study	Genomic
I	Lycaenidae	Polyommatinae	Polyommatini	Pseudozizeeria	maha		Japan: Yamanashi, Minobu, Shmobe	MGCL	LEP36334	BN001322	PRJNA714105	SAMN18587399	81.4	374	153263	NCBI:txid307098		This study	Genomic
I	Hesperiidae	Hesperiinae		Psolos	fuligo	fuligo	Malaysia: Kedah, Langkawi, Kisap	UMUT	MY-2016-HES-6	BN000674	PRJNA714105	SAMN18587904	105	372	151915	NCBI:txid1113465		This study	Genomic
I	Hesperiidae	Hesperiinae	Hesperiini	Psoralis	stacara		Brazil: Rio Grande do Sul, Pinhal Grande	CLDZ	LEP53064	BN000676	PRJNA714105	SAMN18587074	42.4	370	148919			This study	Genomic
I	Lycaenidae	Polyommatinae	Polyommatini	Psychonotis	caelius		Australia: QLD, Nathan	MCZ	KD-94-R072	BN003844	PRJNA714105	SAMN18674137	89.4	379	154550	NCBI:txid689563		This study	Genomic
I	Lycaenidae	Poritiinae	Pentilini	Ptelina	carnuta		Cameroon: Central, Ebogo	MCZ	ME-13-E078	BN003921	PRJNA714105	SAMN18674150	68.4	319	132912	NCBI:txid1610674		This study	Genomic
I	Lycaenidae	Poritiinae	Pentilini	Ptelina	carnuta		Ghana: Central, Cape Coast	MCZ	TL-96-W946	BN003968	PRJNA714105	SAMN18674253	90	330	136391			This study	Genomic
I	Riodinidae	Riodininae	Symmachiini	Pterographium	sicora		Brazil: Rondonia, Cacaulândia	MGCL	LEP77847	BN006542	PRJNA714105	SAMN18587747	100	349	139859			This study	Genomic
I	Nymphalidae	Danainae	Ithomiini	Pteronymia	aletta		Costa Rica: Alajuela Provice, Alenas	MGCL	LEP79174	BN006949	PRJNA714105	SAMN18587270	43.6	372	147787	NCBI:txid344668		This study	Genomic
I	Hesperiidae	Hesperiinae	Astictopterini	Pteroteinon	laufella		Ghana: Ashanti	AWC	536	BN000679	PRJNA714105	SAMN18673453	16.5	370	151802	NCBI:txid1908744		This study	Genomic
I	Lycaenidae	Polyommatinae	Polyommatini	Ptox	catreus		Indonesia: Java, West Java, Bogor	MGCL	LEP79231	BN006977	PRJNA714105	SAMN18587766	0.576	280	98412			This study	Genomic
I	Nymphalidae	Satyrinae	Satyrini	Ptychandra	lorquinii		Philippines: Negros, Negros Occidental, Murcia, Brgy Minoyan, Mambukal	CCNY	DL-12-E210	BN002082	PRJNA714105	SAMN18673514	25	376	153894			This study	Genomic
I	Nymphalidae	Satyrinae	Satyrini	Punapedaliodes	albopunctata		Peru: Junin, Junin	MCZ	RV-04-I897	BN004358	PRJNA714105	SAMN18674021	47	369	151650			This study	Genomic
I	Hesperiidae	Hesperiinae	Hesperiini	Punta	punta		Brazil: Rondonia, Cacaulândia	MGCL	LEP61277	BN003694	PRJNA714105	SAMN18587183	17.9	364	146632			This study	Genomic
I	Lycaenidae	Theclinae	Iolaini	Purlisa	giganteus		Indonesia: Bangka-Belitung, Belitung	MGCL	LEP78395	BN006901	PRJNA714105	SAMN18587249	31.2	59	17514			This study	Genomic
I	Nymphalidae	Nymphalinae	Coeini	Pycina	zamba		Ecuador: Pichincha, Reserva Las Gralarias	MGCL	LEP14384		PRJNA714105	SAMN18587628		354	146848	NCBI:txid681813		This study	Genomic
I	Hesperiidae	Pyrginae	Pyrgini	Pyrgus	carthami		Italy: Aosta Valley, Ozien-Visyes, Cogne Valley	MCZ	RE-07-G218		PRJNA714105	SAMN18674002		376	152051	NCBI:txid876071		This study	Genomic
I	Hesperiidae	Pyrginae	Pyrgini	Pyrgus	malvae		Greece: Macedonia, Mt. Vourinos	[Not specified]	SRR7174492		PRJNA464409	SAMN09208537		241	72413	NCBI:txid218760	SRR7174492	Li et al. 2019, PNAS	Genomic
I	Hesperiidae	Pyrginae	Pyrgini	Pyrgus	scriptura		USA: UT, Garfield Co., Grand Staircase, Escalante National Monument	[Not specified]	SRR7174487		PRJNA464409	SAMN09208538		336	141103	NCBI:txid490563	SRR7174487	Li et al. 2019, PNAS	Genomic
I	Pieridae	Coliadinae		Pyrisitia	lisa		USA: FL, Baker County, Osceola National Forest	MGCL	LEP28765	BN002513	PRJNA714105	SAMN18587327	20.8	360	146868	NCBI:txid2567418		This study	Genomic
I	Pieridae	Coliadinae		Pyrisitia	proterpia		Ecuador: Loja, Cangochara-Quebrada Canutal track	MGCL	LEP55079	BN002674	PRJNA714105	SAMN18587308	2.8	357	146085	NCBI:txid320294		This study	Genomic
I	Hesperiidae	Hesperiinae	Erionotini	Pyroneura	derna		Malaysia: Kedah, Langkawi, Kisap	UMUT	MY-2016-HES-55	BN000695	PRJNA714105	SAMN18587852	16.3	371	152246			This study	Genomic
I	Nymphalidae	Satyrinae	Satyrini	Pyronia	tithonus		United Kingdom: England, Hertfordshire, Royston, Therfield Heath	MCZ	RE-04-C184	BN004344	PRJNA714105	SAMN18673990	94	375	154895	NCBI:txid111938		This study	Genomic
I	Hesperiidae	Coeliadinae		Pyrrhiades	lucagus		Mali	CSIC-UPF	Rvcoll06A104	BN000701	PRJNA714105	SAMN18673760	12.3	365	149154			This study	Genomic
I	Hesperiidae	Hesperiinae	Hesperiini	Pyrrhocalles	antiqua	antiqua	Dominican Republic: Hispaniola, Barahona, Rio Bacruco Canyon	MGCL	LEP61253	BN003670	PRJNA714105	SAMN18587168	67.6	342	135219	NCBI:txid1921500		This study	Genomic
I	Hesperiidae	Coeliadinae		Pyrrhochalcia	iphis		Ivory Coast: San-Pedor, Forest Sassandra	MGCL	LEP48135	BN000702	PRJNA714105	SAMN18587515	14.9	364	145081	NCBI:txid2201719		This study	Genomic
I	Nymphalidae	Biblidinae	Epiphilini	Pyrrhogyra	neaerea		Brazil: Rio Grande do Sul, Uruguaiana, Parque Natural Municipal	CLDZ	LEP53247	BN005353	PRJNA714105	SAMN18587085	80	376	154834	NCBI:txid741410		This study	Genomic
I	Nymphalidae	Biblidinae	Epiphilini	Pyrrhogyra	otolais	otolais	Costa Rica	MGCL	LEP28863	BN002084	PRJNA714105	SAMN18587697	72	373	153854	NCBI:txid1116922		This study	Genomic
I	Hesperiidae	Pyrrhopyginae	Pyrrhopygini	Pyrrhopyge	aziza	lexos	Guyana: Iwokrama Mts, Iwokrama Rainforest Reserve	[Not specified]	SRR9330761		PRJNA532323	SAMN11893053		326	121926	NCBI:txid2585923	SRR9330761	Zhang et al. 2019, ProcB Skipper	Genomic
I	Hesperiidae	Pyrrhopyginae	Pyrrhopygini	Pyrrhopyge	crida		Costa Rica: Guanacaste, ACG, Sector Del Oro, Monte Cristo	[Not specified]	SRR9330660		PRJNA532323	SAMN11893076		333	121000	NCBI:txid355100	SRR9330660	Zhang et al. 2019, ProcB Skipper	Genomic
I	Hesperiidae	Pyrrhopyginae	Pyrrhopygini	Pyrrhopyge	phidias		[Not specified]	EBC	EB-MGCL-HESP-0070	BN004819	PRJNA714105	SAMN18673800	63	349	134750	NCBI:txid2585939		This study	Genomic
I	Hesperiidae	Pyrrhopyginae	Pyrrhopygini	Pyrrhopyge	sergius		Peru: Cuzco, Cosnipata Rd., San Pedro Lodge	[Not specified]	SRR9330744		PRJNA532323	SAMN11893065		354	135525	NCBI:txid2585947	SRR9330744	Zhang et al. 2019, ProcB Skipper	Genomic
I	Hesperiidae	Pyrrhopyginae	Pyrrhopygini	Pyrrhopyge	telassa		Peru: Cuzco, Cosnipata Rd., San Pedro Lodge	[Not specified]	SRR9330665		PRJNA532323	SAMN11893073		352	142085	NCBI:txid2585953	SRR9330665	Zhang et al. 2019, ProcB Skipper	Genomic
I	Hesperiidae	Pyrrhopyginae	Pyrrhopygini	Pyrrhopyge	zenodorus		Costa Rica: Guanacaste	AWC	517	BN000705	PRJNA714105	SAMN18673448	19.6	371	151719	NCBI:txid355101		This study	Genomic
I	Hesperiidae	Hesperiinae	Hesperiini	Pyrrhopygopsis	socrates	crates	Ecuador: Napo, Parque Nacional Yasuní	AWC	64	BN000706	PRJNA714105	SAMN18673378	7.76	210	78860	NCBI:txid2049165		This study	Genomic
I	Hesperiidae	Pyrginae	Achlyodini	Pythonides	amaryllis		Costa Rica: Alajuela, ACG, Sector San Cristobal, Puente Palma	[Not specified]	SRR7174336		PRJNA464409	SAMN09208505		288	98944	NCBI:txid355103	SRR7174336	Li et al. 2019, PNAS	Genomic
I	Hesperiidae	Pyrginae	Achlyodini	Pythonides	jovianus		Costa Rica: Guanacaste, ACG	AWC	511	BN000707	PRJNA714105	SAMN18673446	12.4	288	98944	NCBI:txid509321		This study	Genomic
I	Lycaenidae	Theclinae	Deudorigini	Qinorapala	qinlingana		China: Shaanxi, HuangguanTown, Ningshan, Ankang	SCAUB	BN005	BN006388	PRJNA714105	SAMN18587788	6.3	358	145784			This study	Genomic
I	Hesperiidae	Pyrginae	Achlyodini	Quadrus	cerialis		Costa Rica: Guanacaste, ACG	AWC	510	BN000708	PRJNA714105	SAMN18673445	19.5	376	152984	NCBI:txid355106		This study	Genomic
I	Hesperiidae	Hesperiinae	Hesperiini	Quasimellana	antipazina		Costa Rica: ACG	UMD	05-SRNP-35781	BN005092	PRJNA714105	SAMN18587819	76.6	374	152219	NCBI:txid355112		This study	Genomic
I	Hesperiidae	Hesperiinae	Erionotini	Quedara	monteithi	monteithi	Malaysia: Kedah, Langkawi, Kisap	UMUT	MY-2016-HES-76	BN000711	PRJNA714105	SAMN18587912	106	371	151965			This study	Genomic
I	Nymphalidae	Satyrinae	Satyrini	Quilaphoetosus	janirioides		Chile: Concepción, Hulapen City	CCNY	HB-18-C032	BN005582	PRJNA714105	SAMN18673586	37	366	152371			This study	Genomic
I	Hesperiidae	Hesperiinae	Hesperiini	Quinta	cannae		Ecuador: El Oro	MGCL	LEP41790	BN000712	PRJNA714105	SAMN18587455	22.8	371	149795	NCBI:txid355117		This study	Genomic
I	Lycaenidae	Theclinae	Iolaini	Rachana	jalindra	jalindra	Indonesia: East Java, Kangean	CCNY	IT-16-P013	BN004691	PRJNA714105	SAMN18673629	15.66	220	93801			This study	Genomic
I	Hesperiidae	Trapezitinae		Rachelia	icosia		Papua New Guinea: New Guinea, East Sepik, Kubkain	CJMC	CJM-16-2665	BN000713	PRJNA714105	SAMN18673728	6	340	141572			This study	Genomic
I	Hesperiidae	Hesperiinae	Hesperiini	Racta	chiria		Peru: Madre de Dios, Amazonia Lodge	[Not specified]	SRR7174403		PRJNA464409	SAMN09208589		351	145141	NCBI:txid2201601	SRR7174403	Li et al. 2019, PNAS	Genomic
I	Hesperiidae	Hesperiinae	Hesperiini	Racta	sp.		Ecuador: Napo, Wildsumaco Biological Station	MGCL	LEP43271	BN000714	PRJNA714105	SAMN18587480	49.2	366	150034	NCBI:txid1922295		This study	Genomic
I	Nymphalidae	Satyrinae	Satyrini	Ragadia	luzonia		Philippines: Luzon, Laguna, University of the Philippines-Los Baños & Mt. Makiling	MCZ	DL-09-X038		PRJNA714105	SAMN18673925		271	109385			This study	Genomic
I	Nymphalidae	Satyrinae	Satyrini	Ragadia	makuta		Indonesia: Borneo, West Kalimantan, Mt. Bawang	CCNY	BB087	BN002088	PRJNA714105	SAMN18673483	12.2	378	154784	NCBI:txid510113		This study	Genomic
I	Lycaenidae	Theclinae	Deudorigini	Rapala	varuna		Vietnam: Đồng Nai, Cát Tiên National Park	MCZ	RE-02-A144	BN004019	PRJNA714105	SAMN18674207	51.4	374	152059	NCBI:txid1376787		This study	Genomic
I	Nymphalidae	Satyrinae	Satyrini	Rareuptychia	clio		Peru: Madre de Dios, Los Amigos Biological Station	MGCL	LEP19578		PRJNA714105	SAMN18587658		376	153126	NCBI:txid366179		This study	Genomic
I	Lycaenidae	Theclinae	Horagini	Rathinda	amor		India: Kerala, Trivandrum	MCZ	JXM-99-T711	BN003977	PRJNA714105	SAMN18674133	37.6	374	152739	NCBI:txid1229504		This study	Genomic
I	Lycaenidae	Theclinae	Theclini	Ravenna	niveus	niveus	Taiwan: Nantou County, Heija, Renai	CCNY	EB-19-X185	BN007041	PRJNA714105	SAMN18673553	55.3	367	149542			This study	Genomic
I	Lycaenidae	Theclinae	Eumaeini	Rekoa	meton		Ecuador: Napo, Wildsumaco Biological Station	MGCL	LEP30293	BN001323	PRJNA714105	SAMN18315828	81.2	368	150599	NCBI:txid709189		This study	Genomic
I	Pieridae	Pierinae	Pierini	Reliquia	santamarta		Colombia: Magdalena, East of San Pedro	MGCL	LEP80038	BN007122	PRJNA714105	SAMN18587571	1.04	327	125972			This study	Genomic
I	Lycaenidae	Theclinae	Remelanini	Remelana	jangala		Malaysia: Borneo, Sarawak, Lambir Hills	MCZ	DL-07-B318		PRJNA714105	SAMN18673919		369	150956	NCBI:txid124398		This study	Genomic
I	Hesperiidae	Hesperiinae	Hesperiini	Remella	rita		Costa Rica: Puntarenas, Las Cruces Biol. Sta.	AWC	501	BN000715	PRJNA714105	SAMN18673441	5.4	374	153143	NCBI:txid355120		This study	Genomic
I	Hesperiidae	Hesperiinae	Astictopterini	Rhabdomantis	galatia		Democratic Republic of Congo: Équateur, Lukeolela	ABRI	KA-18-165-ABRI	BN006122	PRJNA714105	SAMN18673359	24.2	305	117507			This study	Genomic
I	Hesperiidae	Hesperiinae	Astictopterini	Rhabdomantis	sosia		Central African Republic: Yakoli	AWC	363	BN000716	PRJNA714105	SAMN18673418	11.9	360	144091			This study	Genomic
I	Lycaenidae	Theclinae	Eumaeini	Rhamma	commodus		Peru: Ancash, Huaraz, Valle del Río Fortaleza	MCZ	RV-05-J813	BN003845	PRJNA714105	SAMN18315832	59	370	151416			This study	Genomic
I	Nymphalidae	Satyrinae	Satyrini	Rhaphicera	dumicola		China: Sichuan, Jinchuan Xian	CCNY	FH-17-T034	BN004522	PRJNA714105	SAMN18673567	84.2	376	154829	NCBI:txid669568		This study	Genomic
I	Riodinidae	Riodininae	Riodinini	Rhetus	dysonii		Peru: Junin, Peru, San Ramon	MCZ	MFB-00-N026	BN004086	PRJNA714105	SAMN18674155	95.4	369	149927	NCBI:txid1095246		This study	Genomic
I	Nymphalidae	Nymphalinae	Kallimini	Rhinopalpa	polynice		Philippines: Negros, Negros Occidental, Murcia, Brgy Minoyan, Mambukal	CCNY	DL-12-A037	BN002090	PRJNA714105	SAMN18673507	91.2	385	158561	NCBI:txid311128		This study	Genomic
I	Hesperiidae	Hesperiinae	Hesperiini	Rhinthon	cubana		Costa Rica: ACG	UMD	05-SRNP-04652	BN005085	PRJNA714105	SAMN18587810	69.2	380	154447			This study	Genomic
I	Hesperiidae	Eudaminae	Eudamini	Ridens	mephitis		Costa Rica: ACG	UMD	06-SRNP-58717	BN005638	PRJNA714105	SAMN18587831	82.6	377	151688	NCBI:txid355280		This study	Genomic
I	Hesperiidae	Hesperiinae	Hesperiini	Rigga	hesia		Ecuador: Napo, Wildsumaco Biological Station	MGCL	LEP30215	BN000595	PRJNA714105	SAMN18587353	34.4	368	151953			This study	Genomic
I	Lycaenidae	Polyommatinae	Polyommatini	Rimisia	miris		Iran: Shirvan County, North Khorasan, Sivkanlu District, Koped Dagh Mts.	CCNY	RI-18-W086	BN005603	PRJNA714105	SAMN18673654	8.2	380	153156	NCBI:txid268718		This study	Genomic
I	Riodinidae	Riodininae	Riodinini	Riodina	lysippus		Venezuela: Barinas, Santa María de Canaguá	MCZ	RV-06-A301		PRJNA714105	SAMN18674031		335	132965	NCBI:txid124365		This study	Genomic
I	Lycaenidae	Theclinae	Cheritrini	Ritra	aurea	cuprea	Indonesia: Sumatra, Jambi, Sungai Benu	CCNY	HD-16-P352	BN006253	PRJNA714105	SAMN18673617	21.4	375	154029			This study	Genomic
I	Nymphalidae	Apaturinae		Rohana	parisatis	pseudosiamensis	Vietnam: Đồng Nai, Cát Tiên National Park Headquarters	CCNY	DL-16-V028	BN004443	PRJNA714105	SAMN18673520	73.4	379	155503	NCBI:txid645298		This study	Genomic
I	Lycaenidae	Polyommatinae	Polyommatini	Rueckbeilia	fergana		Kazakhstan: East Kazakhstan, Kyzyl-Tas Mt.	CSIC-UPF	11G817	BN005525	PRJNA714105	SAMN18673739	88.6	376	152542	NCBI:txid268722		This study	Genomic
I	Hesperiidae	Hesperiinae	Hesperiini	Rufocumbre	eberti		Brazil: Minas Gerais, Barbacena	MGCL	LEP61353	BN003770	PRJNA714105	SAMN18587226	6.02	148	51233			This study	Genomic
I	Hesperiidae	Hesperiinae	Taractrocerini	Sabera	caesina		Australia: QLD	AWC	310	BN000717	PRJNA714105	SAMN18673407	3.6	370	151488	NCBI:txid509469		This study	Genomic
I	Lycaenidae	Polyommatinae	Polyommatini	Sahulana	scintillata		Australia: QLD, Eagleby	MCZ	KD-94-W006	BN003937	PRJNA714105	SAMN18674141	33.6	379	152195	NCBI:txid379834		This study	Genomic
I	Lycaenidae	Theclinae	Theclini	Saigusaozephyrus	atabyrius		China: Shaanxi, Gaoqiaopu, Fengxian, Baoji	SCAUB	BN004	BN006397	PRJNA714105	SAMN18587780	85.6	370	151510			This study	Genomic
I	Nymphalidae	Danainae	Ithomiini	Sais	rosalia		Venezuela: Bolívar, Comunidad Nichare	MCZ	RV-06-A266	BN004309	PRJNA714105	SAMN18674030	42.6	381	157987	NCBI:txid344674		This study	Genomic
I	Hesperiidae	Hesperiinae	Erionotini	Salanoemia	sala		Malaysia: Kedah, Langkawi, Kisap	UMUT	MY-2016-HES-57	BN000719	PRJNA714105	SAMN18587853	12.8	367	151110			This study	Genomic
I	Hesperiidae	Eudaminae	Phocidini	Salantoia	eriopis		Brazil: Pará, ca 60 km S. Altamira, Rio Xingu Camp	[Not specified]	SRR7174376		PRJNA464409	SAMN09208382		124	32164	NCBI:txid2233755	SRR7174376	Li et al. 2019, PNAS	Genomic
I	Hesperiidae	Eudaminae	Phocidini	Salatis	canalis		Costa Rica: Guanacaste, ACG, Sector Pitilla, Bullas	[Not specified]	SRR7174377		PRJNA464409	SAMN09208381		336	137913	NCBI:txid355132	SRR7174377	Li et al. 2019, PNAS	Genomic
I	Hesperiidae	Eudaminae	Phocidini	Salatis	salatis		Ecuador: Morona-Santiago, Santiago	MGCL	LEP59334	BN003425	PRJNA714105	SAMN18587110	85.2	378	153663			This study	Genomic
I	Lycaenidae	Theclinae	Eumaeini	Salazaria	sala		[Not specified]	MCZ	BB-04-F129	BN004065	PRJNA714105	SAMN18315834	33.8	374	152404			This study	Genomic
I	Pieridae	Pierinae	Pierini	Saletara	liberia	liberia	Indonesia: Maluku, Ambon,	CCNY	HD-16-P290	BN002679	PRJNA714105	SAMN18673612	20	367	148231	NCBI:txid320200		This study	Genomic
I	Hesperiidae	Hesperiinae	Hesperiini	Saliana	esperi		Costa Rica: Alajuela, Suampo Uncaria	MCZ	08-SNRP-1298		PRJNA714105	SAMN18673872		373	152129	NCBI:txid355139		This study	Genomic
I	Lycaenidae	Polyommatinae	Polyommatini	Sancterila	hermarchus		Philippines: Negros, Negros Occidental, Murcia, Brgy Minoyan, Mambukal	CCNY	DL-12-E175	BN004422	PRJNA714105	SAMN18673513	42	374	152775	NCBI:txid559146		This study	Genomic
I	Lycaenidae	Polyommatinae	Polyommatini	Sancterila	prattorum		Indonesia: Maluku, Ambon	CCNY	HD-17-F409	BN004624	PRJNA714105	SAMN18673619	31.4	370	151334			This study	Genomic
I	Riodinidae	Riodininae	Nymphidiini	Sanguinea	alcmaeon		Ecuador: Esmeraldas, El Durango	MCZ	JH-03-R014	BN007054	PRJNA714105	SAMN18673936	5.19	80	29407	NCBI:txid1704440		This study	Genomic
I	Hesperiidae	Hesperiinae	Hesperiini	Saniba	sabina		Brazil: Paraná, Rio Branco	CLDZ	LEP53163	BN002824	PRJNA714105	SAMN18587543	75.4	369	151211			This study	Genomic
I	Hesperiidae	Tagiadinae	Celaenorrhinini	Sarangesa	dasahara	dasahara	Malaysia: Kedah, Langkawi, Kisap	UMUT	MY-2016-HES-23	BN000725	PRJNA714105	SAMN18587896	125	375	151963	NCBI:txid1113347		This study	Genomic
I	Riodinidae	Nemeobiinae	Nemeobiini	Saribia	perroti		Madagascar: Fianarantsoa, Ranomafana National Park	MCZ	CA-94-Z169	BN004074	PRJNA714105	SAMN18674083	46.8	362	147729	NCBI:txid676925		This study	Genomic
I	Hesperiidae	Eudaminae	Phocidini	Sarmientoia	browni		Brazil: Mato Grosso, Diamantino, Alto Rio Arinos	[Not specified]	SRR7174375		PRJNA464409	SAMN09208383		304	116635	NCBI:txid2201603	SRR7174375	Li et al. 2019, PNAS	Genomic
I	Hesperiidae	Eudaminae	Phocidini	Sarmientoia	similis		Brazil: Rondonia, Cacaulândia	MGCL	LEP61334	BN003751	PRJNA714105	SAMN18587215	49.8	365	147905	NCBI:txid2201604		This study	Genomic
I	Riodinidae	Riodininae	Helicopini	Sarota	gamelia		Mexico: Jalápa, Santuário INECOL	MGCL	LEP22837		PRJNA714105	SAMN18587680		374	150753			This study	Genomic
I	Riodinidae	Riodininae	Helicopini	Sarota	myrtea		Costa Rica: ACG	[Not specified]	SRR10158577		PRJNA549759	SAMN12776967		305	106514	NCBI:txid717317	SRR10158577	Zhang et al. 2019, ZooTaxa Riodinidae	Genomic
I	Nymphalidae	Apaturinae		Sasakia	charonda	charonda	Japan: Nagano, Maruko-machi, Chisagata-gun	UMUT	MY-2016-074	BN002093	PRJNA714105	SAMN18587878	55.2	381	156535	NCBI:txid461137		This study	Genomic
I	Hesperiidae	Tagiadinae	Tagiadini	Satarupa	gopala		China: Guangxi, Guilin	CCNY	CN-16-P041	BN000735	PRJNA714105	SAMN18673495	10.7	365	143887			This study	Genomic
I	Hesperiidae	Tagiadinae	Tagiadini	Satarupa	nymphalis		China: Sichuan, Luzhou	[Not specified]	SRR9330383		PRJNA544364	SAMN11893868		361	140743	NCBI:txid929994	SRR9330383	Zhang et al. 2019, ZooTaxa Skipper	Genomic
I	Hesperiidae	Hesperiinae	Hesperiini	Saturnus	metonidia		Brazil: Paraná, Pontal do Paraná	AWC	346	BN000736	PRJNA714105	SAMN18673414	6.2	379	153263	NCBI:txid509475		This study	Genomic
I	Lycaenidae	Theclinae	Eumaeini	Satyrium	eximia	eximia	China: Sichuan, Jinchuan Xian	CCNY	FH-17-T028	BN004520	PRJNA714105	SAMN18673565	52.8	365	148542	NCBI:txid930007		This study	Genomic
I	Lycaenidae	Theclinae	Eumaeini	Satyrium	pruni	jezoensis	Japan: Hokkaido, Kamicharo, Shiranuka-cho, Shiranuka-gun	UMUT	MY-2016-39	BN001332	PRJNA714105	SAMN18587935	81.2	370	152226	NCBI:txid876075		This study	Genomic
I	Lycaenidae	Theclinae	Eumaeini	Satyrium	tengstroemi	balchaschensis	Kazakhstan: Almaty, Ili River below Kapchegai Resevoir	MGCL	LEP35806	BN001254	PRJNA714105	SAMN18315845	84.8	378	153955	NCBI:txid596693		This study	Genomic
I	Nymphalidae	Satyrinae	Satyrini	Satyrotaygetis	satyrina		Guatemala: Bajas Verapaz	MGCL	IN028		PRJNA714105	SAMN18587315		374	152075	NCBI:txid191402		This study	Genomic
I	Nymphalidae	Satyrinae	Satyrini	Satyrus	ferula		Italy: Calabria, Serra del Prete, Mont Pollino	MCZ	RE-07-G048		PRJNA714105	SAMN18674000		362	149297	NCBI:txid111941		This study	Genomic
I	Nymphalidae	Danainae	Ithomiini	Scada	reckia		Peru: Junin	MCZ	RV-04-I090	BN006843	PRJNA714105	SAMN18674017	38.9	385	159167	NCBI:txid127220		This study	Genomic
I	Hesperiidae	Hesperiinae	Erionotini	Scobura	cephala		Thailand: Yala, Betong	YIC	YI-18-U028	BN005498	PRJNA714105	SAMN18674268	5.33	373	153117			This study	Genomic
I	Hesperiidae	Hesperiinae	Erionotini	Scobura	isota		Thailand: Chiang Mai, Huai Bon, Mae On District	CCNY	YI-16-P197	BN000737	PRJNA714105	SAMN18673714	6.32	288	119918	NCBI:txid1960607		This study	Genomic
I	Lycaenidae	Polyommatinae	Polyommatini	Scolitantides	orion		Croatia: Split-Dalmatia County, Podgora	MGCL	LEP50914	BN001336	PRJNA714105	SAMN18587057	82.4	359	143557	NCBI:txid301177		This study	Genomic
I	Lycaenidae	Polyommatinae	Polyommatini	Scolitantides	vicrama		Croatia: Split-Dalmatia County, Podgora	MGCL	LEP50916	BN001321	PRJNA714105	SAMN18587058	76.6	377	154144	NCBI:txid282392		This study	Genomic
I	Hesperiidae	Tagiadinae	Celaenorrhinini	Scopulifera	nigropunctata		Democratic Republic of Congo: Mapimbi	MGCL	LEP59351	BN003438	PRJNA714105	SAMN18587122	66	372	149871	NCBI:txid1615790		This study	Genomic
I	Hesperiidae	Hesperiinae	Aeromachini	Sebastonyma	dolopia		Laos: Lak Sao	UMUT	MY-2016-HES-71	BN000741	PRJNA714105	SAMN18587909	120	371	149816	NCBI:txid2573084		This study	Genomic
I	Nymphalidae	Satyrinae	Brassolini	Selenophanes	cassiope		Brazil: Rondonia, Amazônia, Ilha do Búfalo	CLDZ	LEP53274	BN002096	PRJNA714105	SAMN18587557	64.6	380	154747	NCBI:txid1546310		This study	Genomic
I	Hesperiidae	Hesperiinae	Astictopterini	Semalea	pulvina		Zambia: North-Western	CSIC-UPF	Rvcoll11K853	BN000743	PRJNA714105	SAMN18673773	4.46	377	152347			This study	Genomic
I	Lycaenidae	Theclinae	Arhopalini	Semanga	superba		Malaysia: Genting Ridge	MCZ	MWT-93-D002		PRJNA714105	SAMN18315846		373	153752	NCBI:txid233965		This study	Genomic
I	Riodinidae	Riodininae	Eurybiini	Semomesia	capanea		French Guyana	[Not specified]	SRR1299211		PRJNA248471	SAMN02798716		210	78194	NCBI:txid1502709	SRR1299211	Kawahara and Breinholt 2014	Transcriptomic
I	Riodinidae	Riodininae	Eurybiini	Semomesia	croesus		French Guyana: Cayenne, Roura, Amazone Nature Lodge	MGCL	LEP31993	BN005163	PRJNA714105	SAMN18587039	65.4	362	147922	NCBI:txid1704366		This study	Genomic
I	Nymphalidae	Apaturinae		Sephisa	chandra		Vietnam: Lâm Đồng, Di Linh	MGCL	LEP59813	BN003549	PRJNA714105	SAMN18587131	85	386	158013	NCBI:txid461138		This study	Genomic
I	Nymphalidae	Satyrinae	Satyrini	Sepona	punctata		Brazil: Acre, Marechal Thaumaturgo, Reserva Extrativista do Alto Juruá	MGCL	MGCLLOAN490		PRJNA714105	SAMN18587604		366	147550	NCBI:txid1825692		This study	Genomic
I	Hesperiidae	Hesperiinae	Hesperiini	Serdis	viridicans		Ecuador: Gualaceo, Azclay	MGCL	LEP61204	BN003559	PRJNA714105	SAMN18587135	15.6	378	154170	NCBI:txid1908747		This study	Genomic
I	Papilionidae	Parnassiinae	Zerynthiini	Sericinus	montela		China: Beijing	[Not specified]	SRR8954536		PRJNA533298	SAMN11490397		362	149899	NCBI:txid1678306	SRR8954536	Allio et al. 2019 SSB	Genomic
I	Riodinidae	Riodininae	Sertaniini	Sertania	guttata		Argentina: Salta, Pichanal	MGCL	LEP75650	BN007096	PRJNA714105	SAMN18587740	9.74	213	72908	NCBI:txid2211229		This study	Genomic
I	Hesperiidae	Tagiadinae	Tagiadini	Seseria	dohertyi	salex	Laos: Lak Sao	UMUT	MY-2016-HES-73	BN000744	PRJNA714105	SAMN18587910	148	374	151717	NCBI:txid2663715		This study	Genomic
I	Riodinidae	Riodininae	Nymphidiini	Setabis	buckleyi		Ecuador: Napo, Misahualli	MCZ	JH-03-R022	BN004105	PRJNA714105	SAMN18674128	45.4	363	148408	NCBI:txid1704441		This study	Genomic
I	Nymphalidae	Biblidinae	Epicaliini	Sevenia	amulia		Cameroon: East, Kagnol, Upper Nyong	ZFMK	BN-SZS-00220	BN002097	PRJNA714105	SAMN18673848	43.4	320	136526			This study	Genomic
I	Lycaenidae	Theclinae	Theclini	Shaanxiana	takashimai		China: Shaanxi, Zhouzhi County, Laozhuangzi, Quinling Mountains	CCNY	FH-18-Z051	BN006275	PRJNA714105	SAMN18673577	53.2	331	124455			This study	Genomic
I	Lycaenidae	Polyommatinae	Polyommatini	Shijimiaeoides	divina	asonis	Japan: Kumamoto, Aso-machi, Aso-gun	UMUT	MY-2016-050	BN001339	PRJNA714105	SAMN18587868	7.4	373	151609	NCBI:txid446904		This study	Genomic
I	Lycaenidae	Theclinae	Theclini	Shirozua	jonasi	jonasi	Japan: Iwate, Karumai-machi, Kunohe-gun	UMUT	MY-2016-51	BN001340	PRJNA714105	SAMN18587936	3.54	373	153544			This study	Genomic
I	Lycaenidae	Theclinae	Theclini	Shizuyaozephyrus	kyokoae		[Not specified]	UMUT	LEP80347	BN007147	PRJNA714105	SAMN18587930	12.4	342	130172			This study	Genomic
I	Lycaenidae	Theclinae	Theclini	Sibataniozephyrus	fujisanus		Japan: Ishikawa, Io-zen Mt., Kanazawa	UMUT	MS-2016-004	BN001341	PRJNA714105	SAMN18587861	96.6	375	153713	NCBI:txid302424		This study	Genomic
I	Nymphalidae	Charaxinae	Anaeini	Siderone	galanthis		Peru: Tingo Maria	MGCL	LEP48157	BN002100	PRJNA714105	SAMN18587304	10	369	148574	NCBI:txid513134		This study	Genomic
I	Lycaenidae	Theclinae	Eumaeini	Siderus	athymbra		Peru: Madre de Dios, Puerto Maldonado	MCZ	DY-93-C046	BN004057	PRJNA714105	SAMN18315848	57.4	369	150190			This study	Genomic
I	Hesperiidae	Trapezitinae		Signeta	flammeata		Australia: NSW, Barrington Tops	AWC	304	BN000746	PRJNA714105	SAMN18673406	11.8	374	151102	NCBI:txid509477		This study	Genomic
I	Lycaenidae	Poritiinae	Poritiini	Simiskina	phalia	phalia	Indonesia: Sumatra, Jambi	CCNY	EI-16-D075	BN004503	PRJNA714105	SAMN18673556	22.6	346	141639			This study	Genomic
I	Lycaenidae	Polyommatinae	Polyommatini	Sinocupido	lokiangensis		China: Xinjiang, Weili County, Xinjiang	SCAUB	BN006	BN006401	PRJNA714105	SAMN18587781	29.2	378	153563			This study	Genomic
I	Nymphalidae	Satyrinae	Satyrini	Sinonympha	avinoffi	amoena	China: Sichuan, Li Xian Town	CCNY	RI-18-W018	BN005997	PRJNA714105	SAMN18673647	73.2	371	149489			This study	Genomic
I	Lycaenidae	Theclinae	Deudorigini	Sinthusa	privata	privata	Malaysia: Borneo, Sabah, Kinabalu Park HQ	MCZ	MWT-93-D048	BN004059	PRJNA714105	SAMN18674179	92.8	374	153368			This study	Genomic
I	Nymphalidae	Nymphalinae	Victorini	Siproeta	epaphus	epaphus	Costa Rica	MGCL	LEP28848	BN002101	PRJNA714105	SAMN18587696	30.2	386	158913	NCBI:txid311052		This study	Genomic
I	Riodinidae	Riodininae	Riodinini	Siseme	alectryo		Peru: Junin, Peru, San Ramon	MCZ	MFB-00-N158	BN004091	PRJNA714105	SAMN18674160	77.2	366	150480			This study	Genomic
I	Lycaenidae	Theclinae	Deudorigini	Sithon	nedymond	ismarus	Thailand: Ranong, Hot Springs	MCZ	DL-02-N832	BN004015	PRJNA714105	SAMN18674099	69.4	370	153070	NCBI:txid1113354		This study	Genomic
I	Hesperiidae	Pyrginae	Carcharodini	Sloperia	proto		Spain: Madrid	CSIC-UPF	RVcoll07W266	BN000506	PRJNA714105	SAMN18673761	12.4	368	149541			This study	Genomic
I	Nymphalidae	Nymphalinae	Coeini	Smyrna	blomfildia	datis	Costa Rica	MGCL	LEP28879	BN002102	PRJNA714105	SAMN18587340	48	367	152371	NCBI:txid311132		This study	Genomic
I	Hesperiidae	Hesperiinae	Hesperiini	Sodalia	sodalis		Ecuador: Pichincha, Goaltal	MGCL	LEP41806	BN000749	PRJNA714105	SAMN18587456	59.6	375	151785			This study	Genomic
I	Hesperiidae	Pyrginae	Carcharodini	Sophista	latifasciata		Brazil: Minas Gerais, Serra de Espinhaco, Belo Horizonte	MGCL	LEP61292	BN003709	PRJNA714105	SAMN18587191	19.1	275	98745	NCBI:txid2025694		This study	Genomic
I	Hesperiidae	Pyrginae	Erynnini	Sostrata	bifasciata		Mexico: Veracruz, Santa Rosa	[Not specified]	SRR7174505		PRJNA464409	SAMN09208546		288	96515	NCBI:txid355144	SRR7174505	Li et al. 2019, PNAS	Genomic
I	Hesperiidae	Pyrginae	Erynnini	Sostrata	nordica		Mexico: San Luis Potosí, Xilitla	MGCL	LEP80394	BN007151	PRJNA714105	SAMN18587581	4	176	56272	NCBI:txid355145		This study	Genomic
I	Lycaenidae	Miletinae	Spalgini	Spalgis	epeus		China: Yunnan, Mengla	MCZ	DL-07-B346		PRJNA714105	SAMN18673920		330	137122			This study	Genomic
I	Lycaenidae	Miletinae	Spalgini	Spalgis	lemolea		Kenya: Western, Kakamega Forest	MGCL	LEP80396	BN007153	PRJNA714105	SAMN18587582	1.45	51	17379	NCBI:txid1610646		This study	Genomic
I	Hesperiidae	Eudaminae	Eudamini	Spathilepia	clonius		USA: TX, Starr Co., Roma International Bridge	[Not specified]	SRR7174548		PRJNA464409	SAMN09208432		369	151197	NCBI:txid355148	SRR7174548	Li et al. 2019, PNAS	Genomic
I	Hesperiidae	Pyrginae	Carcharodini	Spialia	orbifer		Greece: Epirus	[Not specified]	SRR7174534		PRJNA464409	SAMN09208521		193	55858	NCBI:txid876077	SRR7174534	Li et al. 2019, PNAS	Genomic
I	Hesperiidae	Eudaminae	Eudamini	Spicauda	procne		USA: TX, Hidalgo Co., Old Rio Rico Rd.	[Not specified]	SRR7174580		PRJNA464409	SAMN09208409		369	148016	NCBI:txid2233758	SRR7174580	Li et al. 2019, PNAS	Genomic
I	Hesperiidae	Pyrginae	Achlyodini	Spioniades	abbreviata		Costa Rica: Guanacaste, ACG, Sector Pitilla, Estacion Quica	[Not specified]	SRR7174370		PRJNA464409	SAMN09208495		353	136685	NCBI:txid1030329	SRR7174370	Li et al. 2019, PNAS	Genomic
I	Hesperiidae	Pyrginae	Achlyodini	Spioniades	artemides		Ecuador: Morona-Santiago, Santiago	MGCL	LEP59344	BN003435	PRJNA714105	SAMN18587120	91.8	372	153434	NCBI:txid1030283		This study	Genomic
I	Nymphalidae	Satyrinae	Satyrini	Splendeuptychia	ashna		Ecuador: Orellana, Rio Napo, Boca del Río Añangu	MGCL	KW08111183		PRJNA714105	SAMN18673811		268	102690	NCBI:txid366127		This study	Genomic
I	Nymphalidae	Satyrinae	Satyrini	Splendeuptychia	doxes		Brazil: São Paulo, Serra do Japi, Jundiai	MGCL	MGCLLOAN385		PRJNA714105	SAMN18587601		369	150894	NCBI:txid742088		This study	Genomic
I	Nymphalidae	Satyrinae	Satyrini	Splendeuptychia	itonis		Ecuador: Pastaza, Palora	MGCL	LEP16937		PRJNA714105	SAMN18587640		375	154085	NCBI:txid270058		This study	Genomic
I	Nymphalidae	Satyrinae	Satyrini	Splendeuptychia	libitina		Brazil: Rio Grande do Sul, São Vicente do Sul	CLDZ	LEP53095	BN002108	PRJNA714105	SAMN18587079	89.8	369	149638	NCBI:txid2049169		This study	Genomic
O	Noctuidae	Noctuinae		Spodoptera	frugiperda		[Not specified]	[Not specified]	GCA0022132851		PRJNA380964	SAMN06658935		246	102104	NCBI:txid2010997	GCA_002213285.1	FDA	Genomic
I	Riodinidae	Riodininae	Nymphidiini	Stalachtis	calliope		Ecuador: Orellana, Napo Wildlife Center, Napo Trail	MGCL	LEP18981		PRJNA714105	SAMN18587650		355	142791	NCBI:txid1704445		This study	Genomic
I	Riodinidae	Riodininae	Nymphidiini	Stalachtis	halloweeni		Venezuela: Bolívar	[Not specified]	SRR10158574		PRJNA549759	SAMN12776970		232	71180	NCBI:txid2614020	SRR10158574	Zhang et al. 2019, ZooTaxa Riodinidae	Genomic
I	Hesperiidae	Hesperiinae	Megathymini	Stallingsia	maculosus		USA: TX, Kleberg County; Kingsville	YPM	746402	BN003651	PRJNA714105	SAMN18587939	39	340	134276			This study	Genomic
I	Hesperiidae	Pyrginae	Carcharodini	Staphylus	ceos		USA: AZ, Cochise Co., Carr Canyon	AWC	82	BN000768	PRJNA714105	SAMN18673383	8.3	372	150078	NCBI:txid509485		This study	Genomic
I	Hesperiidae	Pyrginae	Carcharodini	Staphylus	hayhurstii		USA: TX, Delta Co., Middle Sulphur River	[Not specified]	SRR7174537		PRJNA464409	SAMN09208526		349	139392	NCBI:txid2201605	SRR7174537	Li et al. 2019, PNAS	Genomic
I	Nymphalidae	Satyrinae	Satyrini	Stegosatyrus	periphas		Argentina: Buenos Aires, Ituzaingó	MGCL	LEP18718		PRJNA714105	SAMN18587646		366	147187	NCBI:txid2049175		This study	Genomic
I	Lycaenidae	Poritiinae	Epitolini	Stempfferia	carcassoni		Cameroon: Central, Ebogo	MCZ	SC-99-T517	BN003984	PRJNA714105	SAMN18674242	84	366	147110			This study	Genomic
I	Nymphalidae	Satyrinae	Satyrini	Steremnia	umbracina		Peru: Huanuco, La Union	MCZ	RV-04-I214	BN003851	PRJNA714105	SAMN18674225	183	382	155370	NCBI:txid366184		This study	Genomic
I	Nymphalidae	Satyrinae	Satyrini	Steroma	bega		Peru: Junin, La Solitaria-Quebrada Siete Jeringas	MCZ	RV-04-I081	BN004354	PRJNA714105	SAMN18674016	93.2	385	156286	NCBI:txid127279		This study	Genomic
I	Nymphalidae	Satyrinae	Satyrini	Steromapedaliodes	albonotata		Venezuela: Mérida, Gavidia, Mucuchíes	MCZ	RV-06-A137	BN004307	PRJNA714105	SAMN18674027	78.6	374	153581	NCBI:txid669570		This study	Genomic
I	Nymphalidae	Pseudergolinae	Pseudergolini	Stibochiona	coresia	coresia	Indonesia: Java, West Java, Mt. Gede	CCNY	HD-16-P294	BN004590	PRJNA714105	SAMN18673613	74.8	380	157065			This study	Genomic
I	Riodinidae	Nemeobiinae	Nemeobiini	Stiboges	elodinia		Thailand: Nan, Doi Phu Kha, Pua District	CCNY	YI-18-U272	BN005512	PRJNA714105	SAMN18673683	28.8	363	149699			This study	Genomic
I	Riodinidae	Riodininae	Symmachiini	Stichelia	bocchoris		Brazil	CLDZ	LEP53153	BN002797	PRJNA714105	SAMN18587541	70.6	366	149949	NCBI:txid2250040		This study	Genomic
I	Nymphalidae	Satyrinae	Amathusiini	Stichophthalma	howqua		China: Guangxi, Guilin	CCNY	CN-16-P014	BN002115	PRJNA714105	SAMN18673493	45.8	378	154921	NCBI:txid224126		This study	Genomic
I	Hesperiidae	Hesperiinae		Stimula	swinhoei		Myanmar: Kachin	UMUT	LEP79664	BN007024	PRJNA714105	SAMN18587919	8.02	264	95389	NCBI:txid1113473		This study	Genomic
I	Hesperiidae	Hesperiinae	Hesperiini	Stinga	morrisoni		Mexico: Mexico, Volcan Ixtaccihuatl	AWC	94	BN000770	PRJNA714105	SAMN18673385	10.7	372	152548	NCBI:txid509487		This study	Genomic
I	Nymphalidae	Satyrinae	Satyrini	Strabena	smithii		Madagascar: Analamanga, Anjozorobe	NHMUK	DL14AM-022	BN003459	PRJNA714105	SAMN18673784	6.52	371	153803	NCBI:txid674905		This study	Genomic
I	Lycaenidae	Theclinae	Eumaeini	Strephonota	elika		Brazil: Rio Grande do Sul, Nova Palma	CLDZ	LEP53015	BN001349	PRJNA714105	SAMN18315851	10.1	332	127074			This study	Genomic
I	Lycaenidae	Theclinae	Eumaeini	Strephonota	strephon		Ecuador: Orellana, Tiputini Field Station, Tiputini River	MCZ	TQ-05-F752	BN003948	PRJNA714105	SAMN18315854	65.6	363	148873			This study	Genomic
I	Lycaenidae	Theclinae	Eumaeini	Strymon	melinus	franki	USA: CO, Conejos Co., E of Antonito	MGCL	ADW15-17	BN001350	PRJNA714105	SAMN18315857	3.86	367	148938	NCBI:txid13698		This study	Genomic
I	Lycaenidae	Theclinae	Iolaini	Stugeta	bowkeri	bowkeri	South Africa: Eastern Cape, Witmos, Cookhouse	MCZ	AH-06-M583	BN003872	PRJNA714105	SAMN18674067	92	364	150230			This study	Genomic
I	Nymphalidae	Satyrinae	Satyrini	Stygionympha	vigilans		South Africa: Western Cape, Sevenweekspoort	MCZ	NP-99-T478	BN004331	PRJNA714105	SAMN18673975	46.8	379	155777	NCBI:txid669571		This study	Genomic
I	Hesperiidae	Hesperiinae	Hesperiini	Styriodes	quadrinotata		Brazil: Rondonia, Cacaulândia	MGCL	LEP61273	BN003690	PRJNA714105	SAMN18587181	38.2	373	148490			This study	Genomic
I	Riodinidae	Nemeobiinae	Nemeobiini	Styx	infernalis		Peru: Cuzco, Aguas Caliente	MCZ	RE-04-C100	BN006851	PRJNA714105	SAMN18673989	312	368	150634	NCBI:txid328887		This study	Genomic
I	Hesperiidae	Hesperiinae	Erionotini	Suada	swerga	suava	Vietnam: Lâm Đồng, Cát Tiên National Park, Cát Tiên District, Cat Loc Forest	CCNY	DL-16-V135	BN000771	PRJNA714105	SAMN18673699	25.4	372	151785	NCBI:txid509489		This study	Genomic
I	Lycaenidae	Theclinae	Iolaini	Suasa	lisides	suessa	Malaysia: Pahang, Dead Man’s Gully, Ipoh	MCZ	NP-95-Y207	BN003961	PRJNA714105	SAMN18674189	40.2	376	152973			This study	Genomic
I	Hesperiidae	Hesperiinae	Erionotini	Suastus	gremius	gremius	Indonesia: Borneo, West Kalimantan, Mt. Bawang	MGCL	LEP37037	BN000772	PRJNA714105	SAMN18587720	113	365	148735	NCBI:txid218763		This study	Genomic
I	Lycaenidae	Polyommatinae	Polyommatini	Subsolanoides	nagata		China: Shaanxi, Huangniupu Town, Fengxian, Baoji	SCAUB	BN015	BN006391	PRJNA714105	SAMN18587785	6.12	376	152311			This study	Genomic
I	Lycaenidae	Theclinae	Iolaini	Sukidion	inores		Malaysia: Borneo, Sabah, Mt. Trus Madi	CCNY	EB-19-X124	BN007043	PRJNA714105	SAMN18673551	24	360	144682			This study	Genomic
I	Hesperiidae	Hesperiinae	Taractrocerini	Suniana	sunias		Papua New Guinea: New Guinea, Haia	AWC	380	BN000778	PRJNA714105	SAMN18673419	8.18	364	150089	NCBI:txid509491		This study	Genomic
I	Lycaenidae	Theclinae	Arhopalini	Surendra	quercetorum	quercetorum	Thailand: Chiang Mai, Chiang Mai City	MCZ	DL-01-P077	BN004003	PRJNA714105	SAMN18674095	73.4	368	151756			This study	Genomic
[truncated: 260 more rows]

## Sheet: S2
Table S2. Support values for the nine phylogenetic analyses conducted. Family-group taxonomy is accurate as of March 2021. A dash indicates that the corresponding clade was not recovered, “N/A” indicates that the taxon was represented by a single branch and consequently does not have corresponding support values. Asterisks in column D indicate tribes that require further taxonomic investigation d…				Amino acid						Nucleotide
				Unpartitioned		154 partitions		nt123						Gene trees	Degen
								Unpartitioned		6 partitions		321 partitions		nt123	Unpartitioned		6 partitions		359 partitions
				bnni		no bnni		bnni		no bnni		no bnni			bnni		no bnni
Clade				SH-aLRT	UFBS	SH-aLRT	UFBS	SH-aLRT	UFBS	SH-aLRT	UFBS	SH-aLRT	UFBS	LPP	SH-aLRT	UFBS	SH-aLRT	UFBS	SH-aLRT	UFBS
Papilionoidea				100	100	100	100	100	100	100	100	100	100	1	100	100	93.9	100	100	100
Papilionidae				100	100	100	100	100	100	100	100	100	100	1	100	100	97.6	100	100	100
	Baroniinae	Baroniini		N/A	N/A	N/A	N/A	N/A	N/A	N/A	N/A	N/A	N/A	N/A	N/A	N/A	N/A	N/A	N/A	N/A
	Papilioninae			100	100	100	100	-	-	-	-	-	-	-	100	100	100	100	99.7	100
		Teinopalpini		N/A	N/A	N/A	N/A	N/A	N/A	N/A	N/A	N/A	N/A	N/A	N/A	N/A	N/A	N/A	N/A	N/A
		Troidini		100	100	100	100	100	100	100	100	100	100	1	100	100	97.8	100	100	100
		Papilionini		100	100	100	100	100	100	100	100	100	100	1	100	100	96.4	100	100	100
		Leptocircini		100	100	100	100	100	100	100	100	100	100	1	100	100	96.2	100	100	100
	Parnassiinae			99.9	100	99.5	100	100	100	100	100	100	100	1	99.7	100	95	100	99.9	100
		Parnassiini		100	100	100	100	100	100	100	100	100	100	1	100	100	98.8	100	100	100
		Luehdorfiini		100	100	100	100	100	100	100	100	100	100	1	100	100	96.6	100	100	100
		Zerynthiini		100	100	100	100	100	100	100	100	100	100	1	100	100	97.6	100	100	100
Hesperiidae				100	100	100	100	100	100	100	100	100	100	1	100	100	98.1	100	100	100
	Coeliadinae			100	100	100	100	100	100	100	100	100	100	1	100	100	97	100	100	100
	Euschemoninae			N/A	N/A	N/A	N/A	N/A	N/A	N/A	N/A	N/A	N/A	N/A	N/A	N/A	N/A	N/A	N/A	N/A
	Eudaminae			100	100	100	100	100	100	100	100	100	100	1	100	100	97.9	100	100	100
		Oileidini (- Marela tamyroides)	*	100	100	100	100	100	100	100	100	100	100	0.83	100	100	93.7	100	100	100
		Entheini		100	100	100	100	100	100	100	100	100	100	1	100	100	97.3	100	100	100
		Phocidini (+ Marela tamyroides)	*	100	100	100	100	100	100	100	100	100	100	1	100	100	95.3	100	100	100
		Eudamini		100	100	100	100	100	100	100	100	100	100	1	100	100	94.7	100	100	100
	Tagiadinae			100	100	100	100	100	100	100	100	100	100	1	100	100	97.3	100	100	100
		Celaenorrhinini (+ Kobelana)	*	100	100	100	100	100	100	100	100	100	100	1	100	100	97.3	100	100	100
		Netrocorynini		96.7	100	89.8	100	100	100	100	100	100	100	1	93.6	98	78.1	100	86.9	100
		Tagiadini (+ Triskelionia)	*	100	100	100	100	100	100	100	100	100	100	1	100	100	97.5	100	100	100
	Pyrrhopyginae			100	100	100	100	100	100	100	100	100	100	1	100	100	98	100	100	100
		Jerini		N/A	N/A	N/A	N/A	N/A	N/A	N/A	N/A	N/A	N/A	N/A	N/A	N/A	N/A	N/A	N/A	N/A
		Azonaxini		N/A	N/A	N/A	N/A	N/A	N/A	N/A	N/A	N/A	N/A	N/A	N/A	N/A	N/A	N/A	N/A	N/A
		Zoniini		N/A	N/A	N/A	N/A	N/A	N/A	N/A	N/A	N/A	N/A	N/A	N/A	N/A	N/A	N/A	N/A	N/A
		Passovini		100	100	100	100	100	100	100	100	100	100	1	100	100	98.8	100	100	100
		Oxynetrini		100	100	100	100	100	100	100	100	100	100	1	100	100	97.2	100	100	100
		Pyrrhopygini		100	100	100	100	100	100	100	100	100	100	1	100	100	96.2	100	100	100
	Pyrginae			100	100	100	100	100	100	100	100	100	100	1	100	100	97.2	100	100	100
		Pyrgini		100	100	100	100	100	100	100	100	100	100	1	100	100	97.9	100	100	100
		Erynnini		100	100	100	100	100	100	100	100	100	100	1	100	100	96.9	100	100	100
		Achlyodini (- Eantis platypterus)	*	100	100	100	100	100	100	100	100	100	100	1	100	100	94.4	100	100	100
		Carcharodini (+ Eantis platypterus)	*	100	100	100	100	100	100	100	100	100	100	1	100	100	98.4	100	100	100
	Katreinae			100	100	100	100	100	100	100	100	100	100	1	100	100	97.1	100	100	100
	Chamundinae			N/A	N/A	N/A	N/A	N/A	N/A	N/A	N/A	N/A	N/A	N/A	N/A	N/A	N/A	N/A	N/A	N/A
	Heteropterinae			100	100	100	100	100	100	100	100	100	100	1	100	100	97.1	100	100	100
		Butleriini		100	100	100	100	100	100	100	100	100	100	1	100	100	96.8	100	100	100
		Heteropterini		100	100	100	100	100	100	100	100	100	100	1	100	100	96.2	100	100	100
	Malazinae			N/A	N/A	N/A	N/A	N/A	N/A	N/A	N/A	N/A	N/A	N/A	N/A	N/A	N/A	N/A	N/A	N/A
	Barcinae			100	100	100	100	100	100	100	100	100	100	1	100	100	97.4	100	100	100
	Trapezitinae			100	100	100	100	100	100	100	100	100	100	1	100	100	98.2	100	100	100
	Hesperiinae			100	100	100	100	100	100	100	100	100	100	1	100	100	97.6	100	100	100
		Aeromachini (plus Creteus)	*	100	100	100	100	100	100	100	100	100	100	1	100	100	96.4	100	100	100
		Ceratrichiini		100	100	100	100	100	100	100	100	100	100	1	100	100	96.8	100	100	100
		Astictopterini		99.7	100	99.9	100	100	100	100	100	100	100	1	100	100	97	100	100	100
		Gretnini		N/A	N/A	N/A	N/A	N/A	N/A	N/A	N/A	N/A	N/A	N/A	N/A	N/A	N/A	N/A	N/A	N/A
		Taractrocerini		100	100	100	100	100	100	100	100	100	100	1	100	100	97.5	100	100	100
		Erionotini	*	-	-	-	-	-	-	-	-	-	-	-	-	-	-	-	-	-
		Baorini		100	100	100	100	100	100	100	100	100	100	1	100	100	97.1	100	100	100
		Pericharini		100	100	100	100	100	100	100	100	100	100	0.95	100	100	91.5	100	99.9	100
		Megathymini		100	100	100	100	100	100	100	100	100	100	1	100	100	97.6	100	100	100
		Hesperiini (minus Carystoides)	*	100	100	100	100	100	100	100	100	100	100	1	100	100	97.5	100	100	100
Hedylidae				100	100	100	100	100	100	100	100	100	100	1	100	100	97.1	100	100	100
Pieridae				100	100	100	100	100	100	100	100	100	100	1	100	100	97.9	100	100	100
	Dismorphiinae			100	100	100	100	100	100	100	100	100	100	1	100	100	97.9	100	100	100
	Coliadinae			100	100	100	100	100	100	100	100	100	100	1	100	100	96.2	100	100	100
	Pseudopontiinae			100	100	100	100	100	100	100	100	100	100	1	100	100	98.3	100	100	100
	Pierinae			100	100	100	100	100	100	100	100	100	100	1	100	100	97.1	100	100	100
		Teracolini		100	100	100	100	100	100	100	100	100	100	1	100	100	97.3	100	100	100
		Nepheroniini		100	100	100	100	100	100	100	100	100	100	1	100	100	96	100	100	100
		Anthocharidini		99.9	98	99.1	99	100	100	100	100	100	100	0.96	99.4	99	93.9	100	98.4	100
		Leptosianini		N/A	N/A	N/A	N/A	N/A	N/A	N/A	N/A	N/A	N/A	N/A	N/A	N/A	N/A	N/A	N/A	N/A
		Elodinini		N/A	N/A	N/A	N/A	N/A	N/A	N/A	N/A	N/A	N/A	N/A	N/A	N/A	N/A	N/A	N/A	N/A
		Pierini		100	100	100	100	100	100	100	100	100	100	1	100	100	97.6	100	100	100
Riodinidae				100	100	100	100	100	100	100	100	100	100	1	100	100	97.9	100	100	100
	Nemeobiinae			100	100	100	100	100	100	100	100	100	100	1	100	100	96.3	100	100	100
		Euselasiini		100	100	100	100	100	100	100	100	100	100	1	100	100	97.8	100	100	100
		Nemeobiini		100	100	100	100	100	100	100	100	100	100	1	100	100	97.4	100	100	100
	Riodininae			100	100	100	100	100	100	100	100	100	100	1	100	100	98.4	100	100	100
		Eurybiini		99.8	100	100	100	100	100	100	100	100	100	1	100	100	93.4	100	100	100
		Dianesiini		N/A	N/A	N/A	N/A	N/A	N/A	N/A	N/A	N/A	N/A	N/A	N/A	N/A	N/A	N/A	N/A	N/A
		Befrostiini		N/A	N/A	N/A	N/A	N/A	N/A	N/A	N/A	N/A	N/A	N/A	N/A	N/A	N/A	N/A	N/A	N/A
		Helicopini		100	100	100	100	100	100	100	100	100	100	1	100	100	91.8	100	100	100
		Symmachiini		100	100	100	100	100	100	100	100	100	100	1	100	100	98.3	100	100	100
		Calydnini		100	100	100	66	100	100	100	100	100	100	1	100	100	96.9	100	100	100
		Nymphidiini		100	100	100	100	100	100	100	100	100	100	1	100	100	95	100	100	100
		Emesidini		100	100	100	100	100	100	100	100	100	100	1	100	100	98.4	100	100	100
		Sertaniini	*	90.9	100	-	-	100	100	100	100	100	100	0.8	85.9	92	82.4	88	84.5	89
		Riodinini		100	100	100	100	100	100	100	100	100	100	1	100	100	94.6	100	100	100
Lycaenidae				100	100	100	100	100	100	100	100	100	100	1	100	100	97.2	100	100	100
	Curetinae			100	100	100	100	100	100	100	100	100	100	1	100	100	97.8	100	100	100
	Miletinae			100	100	100	100	100	100	100	100	100	100	1	100	100	96.2	100	100	100
		Liphyrini		100	100	100	100	100	100	100	100	100	100	1	100	100	97.2	100	100	100
		Lachnocnemini		100	100	100	100	100	100	100	100	100	100	1	100	100	96.9	100	100	100
		Tarakini		N/A	N/A	N/A	N/A	N/A	N/A	N/A	N/A	N/A	N/A	N/A	N/A	N/A	N/A	N/A	N/A	N/A
		Spalgini		99.7	99	99.8	100	100	100	100	100	100	100	1	99.6	99	96.7	100	99	100
		Miletini		100	100	100	100	100	100	100	100	100	100	1	100	100	96.8	100	100	100
	Aphnaeinae			100	100	100	100	100	100	100	100	100	100	1	100	100	97.4	100	100	100
	Poritiinae			100	100	100	100	100	100	100	100	100	100	1	100	100	97.6	100	100	100
		Poritiini		100	100	100	100	100	100	100	100	100	100	1	100	100	97.6	100	100	100
		Liptenini s.s. (+ Epitolini s.s.)	*	100	100	100	100	100	100	100	100	100	100	1	100	100	97.6	100	100	100
		Liptenini 2 (Durbania and relatives)		100	100	100	100	100	100	100	100	100	100	1	100	100	96.8	100	100	100
		Pentilini		100	100	100	100	100	100	100	100	100	100	1	100	100	96.8	100	100	100
		Epitolini 2		100	97	99.9	100	100	100	100	100	100	100	1	87	90	82.5	100	97.8	100
		Liptenini 3 (Cooksonia)		N/A	N/A	N/A	N/A	N/A	N/A	N/A	N/A	N/A	N/A	N/A	N/A	N/A	N/A	N/A	N/A	N/A
	Lycaeninae (mix of Lycaenini + Heliophorini)		*	100	100	100	100	100	100	100	100	100	100	1	100	100	97.6	100	100	100
	Theclinae+Polyommatinae (paraphyly)			100	100	100	100	100	100	100	100	100	100	-	100	100	96.7	100	100	100
		Zesiusini	*	-	-	-	-	-	-	-	-	-	-	-	-	-	-	-	-	-
		Candalidini		100	100	100	100	100	100	100	100	100	100	1	100	100	98.1	100	100	100
		Luciini s.s.		100	100	100	100	100	100	100	100	100	100	1	100	100	97.3	100	100	100
		Luciini 2	*	100	100	100	100	100	100	100	100	100	100	1	100	100	96.9	100	100	100
		Ogyrini		N/A	N/A	N/A	N/A	N/A	N/A	N/A	N/A	N/A	N/A	N/A	N/A	N/A	N/A	N/A	N/A	N/A
		Arhopalini	*	-	-	-	-	-	-	-	-	-	-	-	-	-	-	-	-	-
		Theclini (minus Amblopala, Shizuyaozephyrus)	*	100	100	100	100	100	100	100	100	100	100	1	100	100	97.9	100	100	100
		Tomarini		N/A	N/A	N/A	N/A	N/A	N/A	N/A	N/A	N/A	N/A	N/A	N/A	N/A	N/A	N/A	N/A	N/A
		Deudorigini (+ Drina maneia, Shizuyaozephyrus)	*	68.4	73	45.5	100	-	-	-	-	-	-	0.99	-	-	5.3	69	51.5	100
		Eumaeini		100	100	100	100	100	100	100	100	100	100	1	100	100	96.2	100	100	100
		Catapaecilmatini		100	100	100	100	100	100	100	100	100	100	1	100	100	96.1	100	100	100
		Loxurini	*	-	-	-	-	-	-	-	-	-	-	-	-	-	-	-	-	-
		Amblypodiini	*	-	-	-	-	-	-	-	-	-	-	-	-	-	-	-	-	-
		Horagini		100	100	100	100	100	100	100	100	100	100	1	100	100	95.2	100	100	100
		Cheritrini (minus Dapidodigma)	*	100	100	100	100	100	100	100	100	100	100	1	100	100	96.3	100	100	100
		Iolaini		100	100	100	100	100	100	100	100	100	100	1	100	100	97.3	100	100	100
		Oxylidini		100	100	100	100	100	100	100	100	100	100	1	100	100	97.4	100	100	100
		Remelanini		100	100	100	100	100	100	100	100	100	100	1	100	100	97.2	100	100	100
		Hypolycaenini (minus Hemiolaus)	*	100	100	100	100	100	100	100	100	100	100	1	100	100	97.6	100	100	100
	Polyommatinae (+ Hypotheclini)			100	100	100	100	100	100	100	100	100	100	1	100	100	100	100	100	100
		Theclinae: Hypotheclini		N/A	N/A	N/A	N/A	N/A	N/A	N/A	N/A	N/A	N/A	N/A	N/A	N/A	N/A	N/A	N/A	N/A
		Lycaenesthini		100	100	100	100	100	100	100	100	100	100	1	100	100	96.9	100	100	100
		Niphandini (nested in Polyommatini in Gene trees)		N/A	N/A	N/A	N/A	N/A	N/A	N/A	N/A	N/A	N/A	N/A	N/A	N/A	N/A	N/A	N/A	N/A
		Polyommatini (minus Cupidopsis)	*	99.9	100	99.3	100	100	100	100	100	100	100	1	99.2	99	92.5	100	99.4	100
Nymphalidae				100	100	100	100	100	100	100	100	100	100	1	100	100	97.8	100	100	100
	Libytheinae			100	100	100	100	100	100	100	100	100	100	1	100	100	98	100	100	100
	Danainae			100	100	100	100	100	100	100	100	100	100	1	100	100	97.7	100	100	100
		Danaini		100	100	100	100	100	100	100	100	100	100	1	100	100	96.7	100	100	100
		Tellervini		100	100	100	100	100	100	100	100	100	100	1	100	100	98	100	100	100
		Ithomiini		100	100	100	100	100	100	100	100	100	100	1	100	100	97.9	100	100	100
	Limenitidinae			100	100	100	100	100	100	100	100	100	100	1	100	100	96.3	100	100	100
		Parthenini		N/A	N/A	N/A	N/A	N/A	N/A	N/A	N/A	N/A	N/A	N/A	N/A	N/A	N/A	N/A	N/A	N/A
		Pseudacraeini		N/A	N/A	N/A	N/A	N/A	N/A	N/A	N/A	N/A	N/A	N/A	N/A	N/A	N/A	N/A	N/A	N/A
		Neptini (minus Lebadea)	*	100	100	100	100	100	100	100	100	100	100	1	100	98	98.2	100	100	100
		Cymothoini		100	100	100	100	100	100	100	100	100	100	1	100	100	97	100	100	100
		Pseudoneptini		N/A	N/A	N/A	N/A	N/A	N/A	N/A	N/A	N/A	N/A	N/A	N/A	N/A	N/A	N/A	N/A	N/A
		Limenitidini (minus Kumothales)	*	59.5	73	58.6	89	100	100	100	100	100	100	1	88	64	79.4	20	91.9	89
[truncated: 41 more rows]

## Sheet: S3
Table S3. Percentages of quartets supporting all possible topologies for the phylogenetic hypotheses tested using Four-cluster Likelihood Mapping (FcLM) analyses. Bolded percentages represent the plurality of quartets in a particular analysis. Italicized rows represent topologies present in the ML amino acid tree from Figure 1. "Not fully resolved" rows contain sums of percentages of quartets tha…
[truncated: 36 more rows]

[truncated: 49 more sheets: S4, S5, S6, S7, S8, S9, S10, S11, S12, S13, S14, S15, S16, S17, S18, S19, S20, S21, S22, S23 …]
